# Supplementary material for: Crystal structures and hydrogen bonding in the isotypic series of hydrated alkali metal (K, Rb and Cs) complexes with 4-amino­phenyl­arsonic acid
Source: Acta Crystallogr E Crystallogr Commun. 2017 Jan 17;73(Pt 2):203–8. doi: 10.1107/S2056989017000445 (PMC5290566; doi:10.1107/S2056989017000445)
Supplement: Supplementary file 1 [file e-73-00203-sup1.cif]

##############################################################################
#                                                                            #
# This CIF contains the data in a paper accepted for publication in          #
# Acta Crystallographica Section E. It conforms to the requirements of       #
# Notes for Authors for Acta Crystallographica Section E, and has been       #
# peer reviewed under the auspices of the IUCr Commission on Journals.       #
#                                                                            #
# Full details of the Crystallographic Information File format               #
# are given in the paper "The Crystallographic Information File (CIF):       #
# a New Standard Archive File for Crystallography" by S. R. Hall, F. H.      #
# Allen and I. D. Brown [Acta Cryst. (1991), A47, 655-685].                  #
#                                                                            #
# The current version of the core CIF dictionary is obtainable from          #
# ftp://ftp.iucr.org/pub/cif_core.dic.                                       #
#                                                                            #
# Software is freely available for graphical display of the structure(s)     #
# in this CIF. For information consult the CIF software page                 #
# http://www.iucr.org/resources/cif/software.                                #
#                                                                            #
# This file may be used for bona fide research purposes within the           #
# scientific community so long as proper attribution is given to the journal # 
# article from which it was obtained.                                        #
#                                                                            #
##############################################################################
data_global
_audit_creation_method     ' SHELXL97 (Sheldrick, 2008)'
_journal_date_recd_electronic     2016-12-07
_journal_date_accepted     2017-01-10
_journal_name_full     'Acta Crystallographica, Section E'
_journal_year     2017
_journal_volume     73
_journal_issue      2
_journal_page_first     203
_journal_page_last     208
_journal_paper_category     GM
_journal_paper_doi     10.1107/S2056989017000445
_journal_coeditor_code     WM5350
_publ_contact_author_name     'Dr Graham Smith'
_publ_contact_author_address
;
Science and Engineering Faculty
Queensland University of Technology
GPO Box 2434, Brisbane 4001, Australia
;
_publ_contact_author_email     gsmith@bigpond.com
_publ_contact_author_fax     ' 61 7 3864 1804 '
_publ_contact_author_phone     ' 61 7 3300 2667 '
_publ_section_title
;
Crystal structures and hydrogen bonding in the isotypic series of hydrated
alkali metal (K, Rb and Cs) complexes with 4-aminophenylarsonic acid
;
loop_
    _publ_author_name
    _publ_author_address
    'Graham Smith'
;
Science and Engineering Faculty
Queensland University of Technology
GPO Box 2434, Brisbane, Queensland 4001, Australia
;
    'Urs D. Wermuth'
;
School of Natural Sciences
Griffith University
Nathan, Queensland 4111, Australia
;
_publ_section_synopsis
;
<i>p</i>-Arsanilic acid forms an isotypic set of three compounds with the
alkali metals K, Rb and Cs, in which the primary layered coordination
polymeric structures have similar asymmetric units comprising two independent
and different metal cations and a bridging water molecule which lie within
crystallographic mirror planes parallel to (100). The layers are linked across
[100] through amine N---H...O hydrogen bonds to arsonate and water O-atom
acceptors, giving overall three-dimensional network structures.
;
data_I
_audit_creation_method     SHELXL-97
_chemical_name_systematic
;
Poly[di-\m~3~-4-aminophenylarsonato-tri-\m~2~-aqua-dipotassium]
;
_chemical_name_common     'potassium <i>p</i>-arsanilate sesquihydrate'
_chemical_formula_moiety     'C12 H20 As2 K2 N2 O9'
_chemical_formula_sum     'C12 H20 As2 K2 N2 O9'
_chemical_formula_iupac     '[K2 (C6 H7 As N O3)2 (H2 O)3]'
_chemical_formula_weight     564.34
_chemical_melting_point     ?
_symmetry_cell_setting     orthorhombic
_symmetry_space_group_name_H-M     'C m c 21'
_symmetry_space_group_name_Hall     'C 2c -2'
loop_
    _symmetry_equiv_pos_site_id
    _symmetry_equiv_pos_as_xyz
    1 x,y,z
    2 -x,-y,1/2+z
    3 -x,y,z
    4 x,-y,1/2+z
    5 1/2+x,1/2+y,z
    6 1/2-x,1/2-y,1/2+z
    7 1/2-x,1/2+y,z
    8 1/2+x,1/2-y,1/2+z
_cell_length_a     24.3426(18)
_cell_length_b     10.4266(7)
_cell_length_c     7.8315(6)
_cell_angle_alpha     90.00
_cell_angle_beta     90.00
_cell_angle_gamma     90.00
_cell_volume     1987.7(3)
_cell_formula_units_Z     4
_cell_measurement_reflns_used     1421
_cell_measurement_theta_min     4.13
_cell_measurement_theta_max     28.74
_cell_measurement_temperature     200(2)
_exptl_crystal_description     'prism'
_exptl_crystal_colour     'colourless'
_exptl_crystal_size_max     0.35
_exptl_crystal_size_mid     0.22
_exptl_crystal_size_min     0.11
_exptl_crystal_density_diffrn     1.886
_exptl_crystal_density_meas     ?
_exptl_crystal_density_method     'not measured'
_exptl_crystal_F_000     1128
_exptl_absorpt_coefficient_mu     3.834
_exptl_absorpt_correction_type     multi-scan
_exptl_absorpt_process_details
;
(CrysAlis PRO; Rigaku OD, 2015)
;
_exptl_absorpt_correction_T_min     0.650
_exptl_absorpt_correction_T_max     0.980
_exptl_special_details     ?
_diffrn_ambient_temperature     200(2)
_diffrn_radiation_type     MoK\a
_diffrn_radiation_wavelength     0.71073
_diffrn_radiation_source     'Enhance (Mo) X-ray source'
_diffrn_radiation_monochromator     graphite
_diffrn_measurement_device_type     'Oxford Diffraction Gemini-S CCD-detector'
_diffrn_measurement_method     '\w scans'
_diffrn_detector_area_resol_mean     16.077
_diffrn_reflns_number     2874
_diffrn_reflns_av_R_equivalents     0.0204
_diffrn_reflns_av_sigmaI/netI     0.0360
_diffrn_reflns_theta_min     3.18
_diffrn_reflns_theta_max     29.26
_diffrn_reflns_theta_full     26.00
_diffrn_measured_fraction_theta_max     0.860
_diffrn_measured_fraction_theta_full     0.997
_diffrn_reflns_limit_h_min     -32
_diffrn_reflns_limit_h_max     17
_diffrn_reflns_limit_k_min     -13
_diffrn_reflns_limit_k_max     13
_diffrn_reflns_limit_l_min     -9
_diffrn_reflns_limit_l_max     10
_diffrn_standards_number     0
_diffrn_standards_interval_count     .
_diffrn_standards_interval_time     .
_diffrn_standards_decay_%     ?
_refine_special_details
;
 Refinement of F^2^ against ALL reflections.  The weighted R-factor wR and
 goodness of fit S are based on F^2^, conventional R-factors R are based
 on F, with F set to zero for negative F^2^. The threshold expression of
 F^2^ > 2sigma(F^2^) is used only for calculating R-factors(gt) etc. and is
 not relevant to the choice of reflections for refinement.  R-factors based
 on F^2^ are statistically about twice as large as those based on F, and R-
 factors based on ALL data will be even larger.
;
_reflns_number_total     1834
_reflns_number_gt     1710
_reflns_threshold_expression     'I>2\s(I)'
_refine_ls_structure_factor_coef     Fsqd
_refine_ls_matrix_type     full
_refine_ls_R_factor_all     0.0364
_refine_ls_R_factor_gt     0.0303
_refine_ls_wR_factor_gt     0.0878
_refine_ls_wR_factor_ref     0.1254
_refine_ls_goodness_of_fit_ref     1.231
_refine_ls_restrained_S_all     1.229
_refine_ls_number_reflns     1834
_refine_ls_number_parameters     145
_refine_ls_number_restraints     8
_refine_ls_hydrogen_treatment     mixed
_refine_ls_weighting_scheme     calc
_refine_ls_weighting_details
                 'calc w=1/[\s^2^(Fo^2^)+(0.0744P)^2^] where P=(Fo^2^+2Fc^2^)/3'
_atom_sites_solution_hydrogens     geom
_atom_sites_solution_primary     direct
_atom_sites_solution_secondary     difmap
_refine_ls_shift/su_max     0.001
_refine_ls_shift/su_mean     0.000
_refine_diff_density_max     0.499
_refine_diff_density_min     -0.837
_refine_ls_extinction_method     none
_refine_ls_extinction_coef     ?
_refine_ls_abs_structure_details
;
Flack (1983), 1281 Friedel pairs
;
_refine_ls_abs_structure_Flack     0.03(2)
loop_
    _atom_type_symbol
    _atom_type_description
    _atom_type_scat_dispersion_real
    _atom_type_scat_dispersion_imag
    _atom_type_scat_source
    'C' 'C' 0.0033 0.0016
                         'International Tables Vol C Tables 4.2.6.8 and 6.1.1.4'
    'H' 'H' 0.0000 0.0000
                         'International Tables Vol C Tables 4.2.6.8 and 6.1.1.4'
    'N' 'N' 0.0061 0.0033
                         'International Tables Vol C Tables 4.2.6.8 and 6.1.1.4'
    'O' 'O' 0.0106 0.0060
                         'International Tables Vol C Tables 4.2.6.8 and 6.1.1.4'
    'K' 'K' 0.2009 0.2494
                         'International Tables Vol C Tables 4.2.6.8 and 6.1.1.4'
    'As' 'As' 0.0499 2.0058
                         'International Tables Vol C Tables 4.2.6.8 and 6.1.1.4'
_computing_data_collection
;
CrysAlis PRO (Rigaku OD, 2015)
;
_computing_cell_refinement
;
CrysAlis PRO (Rigaku OD, 2015)
;
_computing_data_reduction
;
CrysAlis PRO (Rigaku OD, 2015)
;
_computing_structure_solution
;
SIR92 (Altomare <i>et al.</i>, 1993)
;
_computing_structure_refinement
;
SHELXL97 (Sheldrick, 2008) within WinGX (Farrugia, 2012)
;
_computing_molecular_graphics
;
PLATON (Spek, 2009)
;
_computing_publication_material
;
PLATON (Spek, 2009)
;
loop_
    _atom_site_type_symbol
    _atom_site_label
    _atom_site_fract_x
    _atom_site_fract_y
    _atom_site_fract_z
    _atom_site_U_iso_or_equiv
    _atom_site_thermal_displace_type
    _atom_site_calc_flag
    _atom_site_refinement_flags
    _atom_site_occupancy
    _atom_site_disorder_assembly
    _atom_site_disorder_group
    As As1 0.60155(2) 0.63813(4) 0.55509(10) 0.0164(2) Uani d . 1.000 . .
    K K1 0.50000 0.94523(15) 0.5457(3) 0.0224(4) Uani d S 1.000 . .
    K K2 0.50000 0.63621(19) 0.2140(3) 0.0279(6) Uani d S 1.000 . .
    O O1W 0.5845(2) 1.0465(4) 0.7396(6) 0.0260(12) Uani d D 1.000 . .
    O O2W 0.50000 0.7951(6) -0.1067(9) 0.0263(19) Uani d SD 1.000 . .
    O O11 0.57103(16) 0.7477(4) 0.4358(6) 0.0227(12) Uani d . 1.000 . .
    O O12 0.5720(2) 0.4898(4) 0.5138(6) 0.0333(16) Uani d D 1.000 . .
    O O13 0.59063(19) 0.6581(4) 0.7630(7) 0.0247(14) Uani d . 1.000 . .
    N N4 0.8483(2) 0.6311(5) 0.4372(8) 0.0243(17) Uani d D 1.000 . .
    C C1 0.6778(3) 0.6280(5) 0.5052(8) 0.0197(16) Uani d . 1.000 . .
    C C2 0.7027(3) 0.7225(5) 0.4072(8) 0.0203(16) Uani d . 1.000 . .
    C C3 0.7583(3) 0.7230(5) 0.3828(8) 0.0230(17) Uani d . 1.000 . .
    C C4 0.7918(3) 0.6313(5) 0.4615(7) 0.0170(17) Uani d . 1.000 . .
    C C5 0.7669(2) 0.5344(4) 0.5574(10) 0.0203(14) Uani d . 1.000 . .
    C C6 0.7104(2) 0.5332(5) 0.5803(8) 0.0197(16) Uani d . 1.000 . .
    H H2 0.68080 0.78760 0.35650 0.0240 Uiso c R 1.000 . .
    H H3 0.77440 0.78640 0.31150 0.0270 Uiso c R 1.000 . .
    H H5 0.78880 0.46900 0.60720 0.0240 Uiso c R 1.000 . .
    H H6 0.69380 0.46780 0.64730 0.0240 Uiso c R 1.000 . .
    H H11W 0.608(2) 0.998(6) 0.795(9) 0.0300 Uiso d D 1.000 . .
    H H12 0.585(3) 0.450(6) 0.425(6) 0.0300 Uiso d D 1.000 . .
    H H12W 0.582(3) 1.116(4) 0.806(8) 0.0300 Uiso d D 1.000 . .
    H H21W 0.525(2) 0.781(7) -0.181(7) 0.0300 Uiso d D 1.000 . .
    H H41 0.866(3) 0.622(5) 0.532(5) 0.0240 Uiso d D 1.000 . .
    H H42 0.863(3) 0.683(6) 0.363(7) 0.0240 Uiso d D 1.000 . .
loop_
    _atom_site_aniso_label
    _atom_site_aniso_U_11
    _atom_site_aniso_U_22
    _atom_site_aniso_U_33
    _atom_site_aniso_U_12
    _atom_site_aniso_U_13
    _atom_site_aniso_U_23
    As1 0.0178(3) 0.0148(3) 0.0167(3) -0.0020(2) 0.0030(3) -0.0007(3)
    K1 0.0198(7) 0.0217(7) 0.0256(8) 0.0000 0.0000 -0.0055(9)
    K2 0.0186(9) 0.0387(11) 0.0264(10) 0.0000 0.0000 -0.0114(8)
    O1W 0.028(2) 0.023(2) 0.027(2) 0.0021(19) -0.006(2) -0.001(2)
    O2W 0.018(3) 0.027(3) 0.034(4) 0.0000 0.0000 -0.003(3)
    O11 0.019(2) 0.026(2) 0.023(2) -0.0026(17) 0.0023(18) 0.0053(18)
    O12 0.037(3) 0.022(2) 0.041(3) -0.0120(19) 0.022(2) -0.014(2)
    O13 0.023(2) 0.024(2) 0.027(3) 0.0033(19) 0.008(2) 0.004(2)
    N4 0.019(3) 0.024(3) 0.030(3) 0.002(2) -0.001(2) 0.002(2)
    C1 0.022(3) 0.015(2) 0.022(3) -0.001(2) 0.001(2) -0.002(2)
    C2 0.022(3) 0.017(2) 0.022(3) 0.007(2) -0.001(2) 0.000(2)
    C3 0.026(3) 0.018(3) 0.025(3) -0.003(2) 0.006(2) 0.011(3)
    C4 0.025(3) 0.021(3) 0.005(3) 0.005(2) 0.005(2) -0.0027(19)
    C5 0.025(2) 0.013(2) 0.023(3) 0.0061(18) -0.002(3) 0.003(3)
    C6 0.024(3) 0.016(2) 0.019(3) 0.0002(19) 0.007(2) 0.001(2)
_geom_special_details
;
 Bond distances, angles etc. have been calculated using the
 rounded fractional coordinates. All su's are estimated
 from the variances of the (full) variance-covariance matrix.
 The cell esds are taken into account in the estimation of
 distances, angles and torsion angles
;
loop_
    _geom_bond_atom_site_label_1
    _geom_bond_atom_site_label_2
    _geom_bond_site_symmetry_1
    _geom_bond_site_symmetry_2
    _geom_bond_distance
    _geom_bond_publ_flag
    K1 O1W . . 2.766(5) yes
    K1 O11 . . 2.824(4) yes
    K1 O2W . 2_675 2.959(7) yes
    K1 O1W . 3_655 2.766(5) yes
    K1 O11 . 3_655 2.824(4) yes
    K2 O2W . . 3.009(7) yes
    K2 O11 . . 2.713(5) yes
    K2 O12 . 2_664 2.694(5) yes
    K2 O11 . 3_655 2.713(5) yes
    K2 O12 . 4_564 2.694(5) yes
    As1 O11 . . 1.652(4) no
    As1 O12 . . 1.736(4) no
    As1 O13 . . 1.663(5) no
    As1 C1 . . 1.900(7) no
    O1W H11W . . 0.88(6) no
    O1W H12W . . 0.89(5) no
    O2W H21W . . 0.86(5) no
    O2W H21W . 3_655 0.86(5) no
    O12 H12 . . 0.87(6) no
    N4 C4 . . 1.389(9) no
    N4 H41 . . 0.86(5) no
    N4 H42 . . 0.87(6) no
    C1 C2 . . 1.388(8) no
    C1 C6 . . 1.397(8) no
    C2 C3 . . 1.367(10) no
    C3 C4 . . 1.400(9) no
    C4 C5 . . 1.397(8) no
    C5 C6 . . 1.387(7) no
    C2 H2 . . 0.9500 no
    C3 H3 . . 0.9500 no
    C5 H5 . . 0.9500 no
    C6 H6 . . 0.9500 no
loop_
    _geom_angle_atom_site_label_1
    _geom_angle_atom_site_label_2
    _geom_angle_atom_site_label_3
    _geom_angle_site_symmetry_1
    _geom_angle_site_symmetry_2
    _geom_angle_site_symmetry_3
    _geom_angle
    _geom_angle_publ_flag
    O11 As1 O12 . . . 108.9(2) no
    O11 As1 O13 . . . 113.3(2) no
    O11 As1 C1 . . . 111.2(2) no
    O12 As1 O13 . . . 103.2(2) no
    O12 As1 C1 . . . 108.5(2) no
    O13 As1 C1 . . . 111.4(3) no
    O1W K1 O11 . . . 89.45(13) no
    O1W K1 O2W . . 2_675 82.66(13) no
    O1W K1 O1W . . 3_655 96.08(15) no
    O1W K1 O11 . . 3_655 154.31(14) no
    O2W K1 O11 2_675 . . 122.99(14) no
    O1W K1 O11 3_655 . . 154.31(14) no
    O11 K1 O11 . . 3_655 75.52(12) no
    O1W K1 O2W 3_655 . 2_675 82.66(13) no
    O2W K1 O11 2_675 . 3_655 122.99(14) no
    O1W K1 O11 3_655 . 3_655 89.45(13) no
    O2W K2 O11 . . . 107.37(14) no
    O2W K2 O12 . . 2_664 77.45(14) no
    O2W K2 O11 . . 3_655 107.37(14) no
    O2W K2 O12 . . 4_564 77.45(14) no
    O11 K2 O12 . . 2_664 175.18(16) no
    O11 K2 O11 . . 3_655 79.20(14) no
    O11 K2 O12 . . 4_564 99.61(13) no
    O11 K2 O12 3_655 . 2_664 99.61(13) no
    O12 K2 O12 2_664 . 4_564 81.18(15) no
    O11 K2 O12 3_655 . 4_564 175.18(16) no
    K1 O2W K2 2_674 . . 99.6(2) no
    K1 O11 K2 . . . 96.75(13) no
    As1 O12 K2 . . 2_665 126.6(2) no
    K1 O1W H11W . . . 122(4) no
    K1 O1W H12W . . . 125(5) no
    H11W O1W H12W . . . 103(6) no
    K1 O2W H21W 2_674 . . 116(5) no
    H21W O2W H21W . . 3_655 91(5) no
    K1 O2W H21W 2_674 . 3_655 116(5) no
    K2 O2W H21W . . . 118(4) no
    K2 O2W H21W . . 3_655 118(4) no
    K2 O12 H12 2_665 . . 118(4) no
    As1 O12 H12 . . . 115(4) no
    C4 N4 H41 . . . 112(4) no
    H41 N4 H42 . . . 116(6) no
    C4 N4 H42 . . . 120(5) no
    As1 C1 C6 . . . 120.5(4) no
    As1 C1 C2 . . . 120.1(5) no
    C2 C1 C6 . . . 119.1(6) no
    C1 C2 C3 . . . 120.8(6) no
    C2 C3 C4 . . . 120.9(6) no
    C3 C4 C5 . . . 118.6(6) no
    N4 C4 C3 . . . 121.2(5) no
    N4 C4 C5 . . . 120.2(5) no
    C4 C5 C6 . . . 120.4(5) no
    C1 C6 C5 . . . 120.2(5) no
    C1 C2 H2 . . . 120.00 no
    C3 C2 H2 . . . 120.00 no
    C2 C3 H3 . . . 120.00 no
    C4 C3 H3 . . . 120.00 no
    C4 C5 H5 . . . 120.00 no
    C6 C5 H5 . . . 120.00 no
    C1 C6 H6 . . . 120.00 no
    C5 C6 H6 . . . 120.00 no
loop_
    _geom_torsion_atom_site_label_1
    _geom_torsion_atom_site_label_2
    _geom_torsion_atom_site_label_3
    _geom_torsion_atom_site_label_4
    _geom_torsion_site_symmetry_1
    _geom_torsion_site_symmetry_2
    _geom_torsion_site_symmetry_3
    _geom_torsion_site_symmetry_4
    _geom_torsion
    _geom_torsion_publ_flag
    O12 As1 O11 K1 . . . . 109.9(3) no
    O12 As1 O11 K2 . . . . -6.6(3) no
    O13 As1 O11 K1 . . . . -4.3(3) no
    O13 As1 O11 K2 . . . . -120.8(2) no
    C1 As1 O11 K1 . . . . -130.6(3) no
    C1 As1 O11 K2 . . . . 112.9(2) no
    O11 As1 O12 K2 . . . 2_665 -103.8(3) no
    O13 As1 O12 K2 . . . 2_665 16.9(3) no
    C1 As1 O12 K2 . . . 2_665 135.1(3) no
    O11 As1 C1 C2 . . . . 12.4(6) no
    O11 As1 C1 C6 . . . . -174.0(5) no
    O12 As1 C1 C2 . . . . 132.2(5) no
    O12 As1 C1 C6 . . . . -54.3(5) no
    O13 As1 C1 C2 . . . . -114.9(5) no
    O13 As1 C1 C6 . . . . 58.6(5) no
    O1W K1 O11 As1 . . . . 61.8(3) no
    O1W K1 O11 K2 . . . . -175.68(15) no
    O2W K1 O11 As1 2_675 . . . 142.7(2) no
    O1W K1 O11 As1 3_655 . . . -41.1(5) no
    O1W K1 O11 K2 3_655 . . . 81.4(4) no
    O11 K1 O11 As1 3_655 . . . -97.1(3) no
    O11 K1 O11 K2 3_655 . . . 25.38(14) no
    O1W K1 O11 K2 . . 3_655 . -81.4(4) no
    O11 K1 O11 K2 . . 3_655 . -25.38(14) no
    O2W K2 O11 As1 . . . . -146.8(2) no
    O2W K2 O11 K1 . . . . 78.91(15) no
    O11 K2 O11 As1 3_655 . . . 108.2(2) no
    O11 K2 O11 K1 3_655 . . . -26.09(14) no
    O12 K2 O11 As1 4_564 . . . -67.1(2) no
    O12 K2 O11 K1 4_564 . . . 158.66(14) no
    O11 K2 O11 K1 . . 3_655 . 26.09(14) no
    As1 C1 C2 C3 . . . . 174.1(5) no
    C6 C1 C2 C3 . . . . 0.5(9) no
    As1 C1 C6 C5 . . . . -173.3(5) no
    C2 C1 C6 C5 . . . . 0.3(9) no
    C1 C2 C3 C4 . . . . -2.6(9) no
    C2 C3 C4 N4 . . . . 179.9(6) no
    C2 C3 C4 C5 . . . . 3.8(9) no
    N4 C4 C5 C6 . . . . -179.2(6) no
    C3 C4 C5 C6 . . . . -3.0(9) no
    C4 C5 C6 C1 . . . . 1.0(9) no
loop_
    _geom_hbond_atom_site_label_D
    _geom_hbond_atom_site_label_H
    _geom_hbond_atom_site_label_A
    _geom_hbond_site_symmetry_A
    _geom_hbond_distance_DH
    _geom_hbond_distance_HA
    _geom_hbond_distance_DA
    _geom_hbond_angle_DHA
    _geom_hbond_publ_flag
    O1W H11W N4 6_665 0.88(6) 2.05(6) 2.915(7) 171(5) yes
    O1W H12W O11 4_575 0.89(5) 1.77(5) 2.660(6) 175(7) yes
    O2W H21W O13 1_554 0.86(5) 2.09(6) 2.819(6) 142(6) yes
    O12 H12 O13 4_564 0.87(6) 1.70(6) 2.538(7) 160(7) yes
    N4 H41 O1W 7_645 0.86(5) 2.17(5) 3.010(7) 164(5) yes
    N4 H42 O13 6_664 0.87(6) 2.15(6) 2.984(7) 160(5) yes
_iucr_refine_instructions_details
;
TITL gs16gs6 PARSK in Cmc2(1)
CELL  0.71073  24.3426  10.4266   7.8315   90.000   90.000   90.000
ZERR     8.00   0.0018   0.0007   0.0006    0.000    0.000    0.000
LATT  -7
SYMM  - X, - Y, 1/2 + Z
SYMM  - X,   Y,   Z
SYMM    X, - Y, 1/2 + Z
SFAC  C    H    N    O    K    AS
UNIT  48   80   8    36   8    8
MERG   2
DFIX  0.88  0.02 N4 H41 N4 H42
DFIX  0.88  0.02 O12 H12 O1W H11W O1W H12W O2W H21W
DANG  1.40  0.04 H11W H12W
FMAP   2
PLAN   10
ACTA    52.00
BOND   $H
L.S.  10
TEMP   -72.00
WGHT    0.074400
FVAR       2.90752
AS1   6    0.601545    0.638131    0.555088    11.00000    0.01777    0.01476 =
         0.01675   -0.00067    0.00304   -0.00202
K1    5    0.500000    0.945234    0.545667    10.50000    0.01981    0.02167 =
         0.02560   -0.00550    0.00000    0.00000
K2    5    0.500000    0.636210    0.213955    10.50000    0.01863    0.03865 =
         0.02639   -0.01139    0.00000    0.00000
O11   4    0.571027    0.747750    0.435760    11.00000    0.01936    0.02644 =
         0.02280    0.00526    0.00230   -0.00260
O13   4    0.590632    0.658096    0.763033    11.00000    0.02350    0.02437 =
         0.02656    0.00369    0.00751    0.00330
O1W   4    0.584530    1.046548    0.739554    11.00000    0.02789    0.02279 =
         0.02725   -0.00062   -0.00561    0.00206
O12   4    0.571956    0.489764    0.513761    11.00000    0.03744    0.02243 =
         0.04090   -0.01419    0.02168   -0.01196
O2W   4    0.500000    0.795131   -0.106728    10.50000    0.01770    0.02709 =
         0.03439   -0.00269    0.00000    0.00000
N4    3    0.848309    0.631093    0.437247    11.00000    0.01865    0.02384 =
         0.02969    0.00164   -0.00141    0.00219
C3    1    0.758251    0.722972    0.382837    11.00000    0.02579    0.01797 =
         0.02479    0.01118    0.00641   -0.00307
AFIX  43
H3    2    0.774353    0.786370    0.311524    11.00000   -1.20000
AFIX   0
C6    1    0.710394    0.533169    0.580334    11.00000    0.02405    0.01625 =
         0.01924    0.00105    0.00696    0.00019
AFIX  43
H6    2    0.693837    0.467753    0.647276    11.00000   -1.20000
AFIX   0
C5    1    0.766867    0.534435    0.557379    11.00000    0.02480    0.01296 =
         0.02316    0.00325   -0.00236    0.00605
AFIX  43
H5    2    0.788777    0.468974    0.607189    11.00000   -1.20000
AFIX   0
C1    1    0.677766    0.627982    0.505152    11.00000    0.02232    0.01541 =
         0.02198   -0.00249    0.00063   -0.00075
C4    1    0.791768    0.631313    0.461507    11.00000    0.02517    0.02082 =
         0.00488   -0.00275    0.00469    0.00507
C2    1    0.702698    0.722477    0.407237    11.00000    0.02183    0.01670 =
         0.02223   -0.00038   -0.00114    0.00734
AFIX  43
H2    2    0.680835    0.787643    0.356547    11.00000   -1.20000
AFIX   0
H11W  2    0.608015    0.997592    0.794513    11.00000   -1.50000
H12W  2    0.582129    1.115624    0.806123    11.00000   -1.50000
H12   2    0.584907    0.449550    0.425425    11.00000   -1.50000
H21W  2    0.525421    0.781098   -0.181060    11.00000   -1.50000
H41   2    0.866338    0.621582    0.532417    11.00000   -1.20000
H42   2    0.862500    0.683128    0.362942    11.00000   -1.20000
HKLF 4
REM  gs16gs6 PARSK in Cmc2(1)
REM R1 =  0.0303 for   1710 Fo > 4sig(Fo)  and  0.0364 for all   1834 data
REM    145 parameters refined using      8 restraints
END
WGHT      0.0744      0.0000
REM Highest difference peak  0.499,  deepest hole -0.837,  1-sigma level  0.117
Q1    1   0.5000  0.4388  0.3307  10.50000  0.05    0.50
Q2    1   0.5190  0.7349  0.2532  11.00000  0.05    0.42
Q3    1   0.6377  0.4208  0.7258  11.00000  0.05    0.39
Q4    1   0.5000  0.8347  0.2391  10.50000  0.05    0.37
Q5    1   0.5156  0.7301 -0.1429  11.00000  0.05    0.36
Q6    1   0.5000  0.7485  0.1592  10.50000  0.05    0.35
Q7    1   0.5485  0.7509  0.0554  11.00000  0.05    0.35
Q8    1   0.5438  0.6365  0.8654  11.00000  0.05    0.34
Q9    1   0.6853  0.8392  0.3723  11.00000  0.05    0.34
Q10   1   0.5431  0.4143  0.3327  11.00000  0.05    0.33
;
data_II
_audit_creation_method     SHELXL-97
_chemical_name_systematic
;
Poly[di-\m~3~-4-aminophenylarsonato-tri-\m~2~-aqua-dirubidium]
;
_chemical_name_common     'rubidium <i>p</i>-arsanilate sesquihydrate'
_chemical_formula_moiety     'C12 H20 As2 N2 O9 Rb2'
_chemical_formula_sum     'C12 H20 As2 N2 O9 Rb2'
_chemical_formula_iupac     '[Rb2 (C6 H7 As N O3)2 (H2 O)3]'
_chemical_formula_weight     657.08
_chemical_melting_point     ?
_symmetry_cell_setting     orthorhombic
_symmetry_space_group_name_H-M     'C m c 21'
_symmetry_space_group_name_Hall     'C 2c -2'
loop_
    _symmetry_equiv_pos_site_id
    _symmetry_equiv_pos_as_xyz
    1 x,y,z
    2 -x,-y,1/2+z
    3 -x,y,z
    4 x,-y,1/2+z
    5 1/2+x,1/2+y,z
    6 1/2-x,1/2-y,1/2+z
    7 1/2-x,1/2+y,z
    8 1/2+x,1/2-y,1/2+z
_cell_length_a     24.4783(19)
_cell_length_b     10.4577(9)
_cell_length_c     8.0978(7)
_cell_angle_alpha     90.00
_cell_angle_beta     90.00
_cell_angle_gamma     90.00
_cell_volume     2072.9(3)
_cell_formula_units_Z     4
_cell_measurement_reflns_used     1374
_cell_measurement_theta_min     4.04
_cell_measurement_theta_max     28.74
_cell_measurement_temperature     200.0(10)
_exptl_crystal_description     prism
_exptl_crystal_colour     colourless
_exptl_crystal_size_max     0.35
_exptl_crystal_size_mid     0.20
_exptl_crystal_size_min     0.12
_exptl_crystal_density_diffrn     2.105
_exptl_crystal_density_meas     ?
_exptl_crystal_density_method     'not measured'
_exptl_crystal_F_000     1272
_exptl_absorpt_coefficient_mu     7.935
_exptl_absorpt_correction_type     multi-scan
_exptl_absorpt_process_details
;
(CrysAlis PRO; Rigaku OD, 2015)
;
_exptl_absorpt_correction_T_min     0.375
_exptl_absorpt_correction_T_max     0.980
_exptl_special_details     ?
_diffrn_ambient_temperature     200.0(10)
_diffrn_radiation_type     MoK\a
_diffrn_radiation_wavelength     0.71073
_diffrn_radiation_source     'Enhance (Mo) X-ray source'
_diffrn_radiation_monochromator     graphite
_diffrn_measurement_device_type     'Oxford Diffraction Gemini-S CCD-detector'
_diffrn_measurement_method     '\w scans'
_diffrn_detector_area_resol_mean     16.077
_diffrn_reflns_number     3623
_diffrn_reflns_av_R_equivalents     0.0255
_diffrn_reflns_av_sigmaI/netI     0.0394
_diffrn_reflns_theta_min     3.90
_diffrn_reflns_theta_max     29.02
_diffrn_reflns_theta_full     26.00
_diffrn_measured_fraction_theta_max     0.890
_diffrn_measured_fraction_theta_full     0.995
_diffrn_reflns_limit_h_min     -33
_diffrn_reflns_limit_h_max     15
_diffrn_reflns_limit_k_min     -14
_diffrn_reflns_limit_k_max     13
_diffrn_reflns_limit_l_min     -10
_diffrn_reflns_limit_l_max     10
_diffrn_standards_number     0
_diffrn_standards_interval_count     .
_diffrn_standards_interval_time     .
_diffrn_standards_decay_%     ?
_refine_special_details
;
 Refinement of F^2^ against ALL reflections.  The weighted R-factor wR and
 goodness of fit S are based on F^2^, conventional R-factors R are based
 on F, with F set to zero for negative F^2^. The threshold expression of
 F^2^ > 2sigma(F^2^) is used only for calculating R-factors(gt) etc. and is
 not relevant to the choice of reflections for refinement.  R-factors based
 on F^2^ are statistically about twice as large as those based on F, and R-
 factors based on ALL data will be even larger.
;
_reflns_number_total     2093
_reflns_number_gt     1899
_reflns_threshold_expression     'I>2\s(I)'
_refine_ls_structure_factor_coef     Fsqd
_refine_ls_matrix_type     full
_refine_ls_R_factor_all     0.0371
_refine_ls_R_factor_gt     0.0320
_refine_ls_wR_factor_gt     0.0700
_refine_ls_wR_factor_ref     0.0723
_refine_ls_goodness_of_fit_ref     1.026
_refine_ls_restrained_S_all     1.024
_refine_ls_number_reflns     2093
_refine_ls_number_parameters     146
_refine_ls_number_restraints     8
_refine_ls_hydrogen_treatment     mixed
_refine_ls_weighting_scheme     calc
_refine_ls_weighting_details
                 'calc w=1/[\s^2^(Fo^2^)+(0.0392P)^2^] where P=(Fo^2^+2Fc^2^)/3'
_atom_sites_solution_hydrogens     geom
_atom_sites_solution_primary     direct
_atom_sites_solution_secondary     difmap
_refine_ls_shift/su_max     0.003
_refine_ls_shift/su_mean     0.000
_refine_diff_density_max     0.703
_refine_diff_density_min     -0.462
_refine_ls_extinction_method     SHELXL97
_refine_ls_extinction_coef     0.00306(19)
_refine_ls_extinction_expression
                                  'Fc^*^=kFc[1+0.001xFc^2^\l^3^/sin(2\q)]^-1/4^'
_refine_ls_abs_structure_details
;
Flack (1983), 1309 Friedel pairs
;
_refine_ls_abs_structure_Flack     -0.008(12)
loop_
    _atom_type_symbol
    _atom_type_description
    _atom_type_scat_dispersion_real
    _atom_type_scat_dispersion_imag
    _atom_type_scat_source
    'C' 'C' 0.0033 0.0016
                         'International Tables Vol C Tables 4.2.6.8 and 6.1.1.4'
    'H' 'H' 0.0000 0.0000
                         'International Tables Vol C Tables 4.2.6.8 and 6.1.1.4'
    'N' 'N' 0.0061 0.0033
                         'International Tables Vol C Tables 4.2.6.8 and 6.1.1.4'
    'O' 'O' 0.0106 0.0060
                         'International Tables Vol C Tables 4.2.6.8 and 6.1.1.4'
    'As' 'As' 0.0499 2.0058
                         'International Tables Vol C Tables 4.2.6.8 and 6.1.1.4'
    'Rb' 'Rb' -0.9393 2.9676
                         'International Tables Vol C Tables 4.2.6.8 and 6.1.1.4'
_computing_data_collection
;
CrysAlis PRO (Rigaku OD, 2015)
;
_computing_cell_refinement
;
CrysAlis PRO (Rigaku OD, 2015)
;
_computing_data_reduction
;
CrysAlis PRO (Rigaku OD, 2015)
;
_computing_structure_solution
;
SIR92 (Altomare <i>et al.</i>, 1993)
;
_computing_structure_refinement
;
SHELXL97 (Sheldrick, 2008) within WinGX (Farrugia, 2012)
;
_computing_molecular_graphics
;
PLATON (Spek, 2009)
;
_computing_publication_material
;
PLATON (Spek, 2009)
;
loop_
    _atom_site_type_symbol
    _atom_site_label
    _atom_site_fract_x
    _atom_site_fract_y
    _atom_site_fract_z
    _atom_site_U_iso_or_equiv
    _atom_site_thermal_displace_type
    _atom_site_calc_flag
    _atom_site_refinement_flags
    _atom_site_occupancy
    _atom_site_disorder_assembly
    _atom_site_disorder_group
    Rb Rb1 0.50000 0.94747(5) 0.57916(11) 0.0264(2) Uani d S 1.000 . .
    Rb Rb2 0.50000 0.63207(8) 0.24818(10) 0.0376(3) Uani d S 1.000 . .
    As As1 0.60556(2) 0.63552(4) 0.58879(6) 0.02000(10)
                                                      Uani d . 1.000 . .
    O O1W 0.58793(16) 1.0545(3) 0.7791(5) 0.0333(11) Uani d D 1.000 . .
    O O2W 0.50000 0.7864(5) -0.0920(7) 0.0337(17) Uani d SD 1.000 . .
    O O11 0.57535(14) 0.7458(3) 0.4753(4) 0.0302(11) Uani d . 1.000 . .
    O O12 0.57765(17) 0.4882(3) 0.5436(5) 0.0404(13) Uani d D 1.000 . .
    O O13 0.59344(15) 0.6516(3) 0.7898(4) 0.0275(11) Uani d . 1.000 . .
    N N4 0.85111(17) 0.6329(4) 0.4734(6) 0.0287(16) Uani d D 1.000 . .
    C C1 0.68166(19) 0.6279(4) 0.5443(6) 0.0200(14) Uani d . 1.000 . .
    C C2 0.7060(2) 0.7197(5) 0.4430(6) 0.0250(16) Uani d . 1.000 . .
    C C3 0.7614(2) 0.7222(5) 0.4197(7) 0.0270(17) Uani d . 1.000 . .
    C C4 0.7946(2) 0.6315(4) 0.4982(6) 0.0230(16) Uani d . 1.000 . .
    C C5 0.77044(19) 0.5380(4) 0.5957(8) 0.0270(14) Uani d . 1.000 . .
    C C6 0.7146(2) 0.5357(4) 0.6178(6) 0.0260(16) Uani d . 1.000 . .
    H H2 0.68380 0.78150 0.38940 0.0300 Uiso c R 1.000 . .
    H H3 0.77730 0.78530 0.35030 0.0320 Uiso c R 1.000 . .
    H H5 0.79260 0.47510 0.64760 0.0320 Uiso c R 1.000 . .
    H H6 0.69850 0.47060 0.68370 0.0310 Uiso c R 1.000 . .
    H H11W 0.6067(19) 1.001(4) 0.842(6) 0.0370 Uiso d D 1.000 . .
    H H12 0.582(2) 0.459(5) 0.445(3) 0.0370 Uiso d D 1.000 . .
    H H12W 0.589(3) 1.127(3) 0.833(6) 0.0370 Uiso d D 1.000 . .
    H H21W 0.5290(15) 0.741(4) -0.120(7) 0.0370 Uiso d D 1.000 . .
    H H41 0.864(2) 0.689(4) 0.407(6) 0.0300 Uiso d D 1.000 . .
    H H42 0.8680(19) 0.613(4) 0.566(4) 0.0300 Uiso d D 1.000 . .
loop_
    _atom_site_aniso_label
    _atom_site_aniso_U_11
    _atom_site_aniso_U_22
    _atom_site_aniso_U_33
    _atom_site_aniso_U_12
    _atom_site_aniso_U_13
    _atom_site_aniso_U_23
    Rb1 0.0241(3) 0.0282(3) 0.0268(3) 0.0000 0.0000 -0.0051(4)
    Rb2 0.0227(4) 0.0597(5) 0.0304(4) 0.0000 0.0000 -0.0179(4)
    As1 0.0210(2) 0.0183(2) 0.0206(2) -0.0019(2) 0.0036(2) -0.0007(3)
    O1W 0.032(2) 0.0309(19) 0.037(2) -0.0008(16) -0.0036(19) -0.0005(18)
    O2W 0.032(3) 0.027(3) 0.042(3) 0.0000 0.0000 -0.006(2)
    O11 0.0206(19) 0.037(2) 0.033(2) -0.0005(16) -0.0041(16) 0.0069(16)
    O12 0.046(2) 0.0303(18) 0.045(3) -0.0176(17) 0.0261(19) -0.0182(19)
    O13 0.036(2) 0.0257(18) 0.0207(18) 0.0053(15) 0.0064(16) 0.0031(15)
    N4 0.019(2) 0.035(3) 0.032(3) 0.0024(18) 0.0042(19) 0.006(2)
    C1 0.019(2) 0.021(2) 0.020(3) 0.0003(17) 0.0009(18) -0.0017(18)
    C2 0.025(3) 0.021(2) 0.029(3) 0.001(2) 0.002(2) 0.005(2)
    C3 0.023(3) 0.025(3) 0.033(3) 0.001(2) 0.006(2) 0.009(2)
    C4 0.025(3) 0.021(2) 0.023(3) 0.0018(19) 0.004(2) -0.0043(19)
    C5 0.031(2) 0.020(2) 0.030(3) 0.0078(17) 0.003(3) 0.003(3)
    C6 0.036(3) 0.018(2) 0.024(3) -0.0023(19) 0.006(2) 0.0040(19)
_geom_special_details
;
 Bond distances, angles etc. have been calculated using the
 rounded fractional coordinates. All su's are estimated
 from the variances of the (full) variance-covariance matrix.
 The cell esds are taken into account in the estimation of
 distances, angles and torsion angles
;
loop_
    _geom_bond_atom_site_label_1
    _geom_bond_atom_site_label_2
    _geom_bond_site_symmetry_1
    _geom_bond_site_symmetry_2
    _geom_bond_distance
    _geom_bond_publ_flag
    Rb1 O1W . . 2.917(4) yes
    Rb1 O11 . . 2.925(3) yes
    Rb1 O2W . 1_556 3.151(6) yes
    Rb1 O1W . 2_674 3.246(4) yes
    Rb1 O2W . 2_675 3.109(5) yes
    Rb1 O1W . 3_655 2.917(4) yes
    Rb1 O11 . 3_655 2.925(3) yes
    Rb1 O1W . 4_574 3.246(4) yes
    Rb2 O2W . . 3.193(6) yes
    Rb2 O11 . . 2.863(3) yes
    Rb2 O12 . 2_664 2.818(4) yes
    Rb2 O11 . 3_655 2.863(3) yes
    Rb2 O12 . 4_564 2.818(4) yes
    As1 O11 . . 1.650(3) no
    As1 O12 . . 1.725(3) no
    As1 O13 . . 1.663(3) no
    As1 C1 . . 1.899(5) no
    O1W H11W . . 0.89(5) no
    O1W H12W . . 0.88(4) no
    O2W H21W . . 0.88(4) no
    O2W H21W . 3_655 0.88(4) no
    O12 H12 . . 0.86(3) no
    N4 C4 . . 1.398(6) no
    N4 H41 . . 0.86(5) no
    N4 H42 . . 0.88(4) no
    C1 C2 . . 1.396(7) no
    C1 C6 . . 1.391(6) no
    C2 C3 . . 1.369(7) no
    C3 C4 . . 1.402(7) no
    C4 C5 . . 1.389(7) no
    C5 C6 . . 1.379(7) no
    C2 H2 . . 0.9500 no
    C3 H3 . . 0.9500 no
    C5 H5 . . 0.9500 no
    C6 H6 . . 0.9500 no
loop_
    _geom_angle_atom_site_label_1
    _geom_angle_atom_site_label_2
    _geom_angle_atom_site_label_3
    _geom_angle_site_symmetry_1
    _geom_angle_site_symmetry_2
    _geom_angle_site_symmetry_3
    _geom_angle
    _geom_angle_publ_flag
    O1W Rb1 O11 . . . 88.34(10) no
    O1W Rb1 O2W . . 1_556 74.69(10) no
    O1W Rb1 O1W . . 2_674 155.13(9) no
    O1W Rb1 O2W . . 2_675 84.49(10) no
    O1W Rb1 O1W . . 3_655 95.12(11) no
    O1W Rb1 O11 . . 3_655 154.37(10) no
    O1W Rb1 O1W . . 4_574 85.91(10) no
    O2W Rb1 O11 1_556 . . 81.81(10) no
    O1W Rb1 O11 2_674 . . 101.44(9) no
    O2W Rb1 O11 2_675 . . 121.14(10) no
    O1W Rb1 O11 3_655 . . 154.37(10) no
    O11 Rb1 O11 . . 3_655 78.18(9) no
    O1W Rb1 O11 4_574 . . 50.37(9) no
    O1W Rb1 O2W 2_674 . 1_556 128.99(8) no
    O2W Rb1 O2W 1_556 . 2_675 148.79(14) no
    O1W Rb1 O2W 3_655 . 1_556 74.69(10) no
    O2W Rb1 O11 1_556 . 3_655 81.81(10) no
    O1W Rb1 O2W 4_574 . 1_556 128.99(8) no
    O1W Rb1 O2W 2_674 . 2_675 70.85(9) no
    O1W Rb1 O1W 2_674 . 3_655 85.91(10) no
    O1W Rb1 O11 2_674 . 3_655 50.37(9) no
    O1W Rb1 O1W 2_674 . 4_574 83.07(10) no
    O1W Rb1 O2W 3_655 . 2_675 84.49(10) no
    O2W Rb1 O11 2_675 . 3_655 121.14(10) no
    O1W Rb1 O2W 4_574 . 2_675 70.85(9) no
    O1W Rb1 O11 3_655 . 3_655 88.34(10) no
    O1W Rb1 O1W 3_655 . 4_574 155.13(9) no
    O1W Rb1 O11 4_574 . 3_655 101.44(9) no
    O2W Rb2 O11 . . . 110.13(10) no
    O2W Rb2 O12 . . 2_664 73.64(10) no
    O2W Rb2 O11 . . 3_655 110.13(10) no
    O2W Rb2 O12 . . 4_564 73.64(10) no
    O11 Rb2 O12 . . 2_664 176.01(11) no
    O11 Rb2 O11 . . 3_655 80.20(10) no
    O11 Rb2 O12 . . 4_564 97.38(11) no
    O11 Rb2 O12 3_655 . 2_664 97.38(11) no
    O12 Rb2 O12 2_664 . 4_564 84.84(12) no
    O11 Rb2 O12 3_655 . 4_564 176.01(11) no
    O11 As1 O12 . . . 109.20(17) no
    O11 As1 O13 . . . 113.24(16) no
    O11 As1 C1 . . . 111.30(18) no
    O12 As1 O13 . . . 103.14(18) no
    O12 As1 C1 . . . 108.11(19) no
    O13 As1 C1 . . . 111.40(19) no
    Rb1 O1W Rb1 . . 2_675 85.63(10) no
    Rb1 O2W Rb2 1_554 . . 178.05(19) no
    Rb1 O2W Rb2 2_674 . . 93.89(15) no
    Rb1 O2W Rb1 1_554 . 2_674 84.16(13) no
    Rb1 O11 Rb2 . . . 94.47(10) no
    Rb1 O11 As1 . . . 128.79(16) no
    Rb2 O11 As1 . . . 110.86(15) no
    Rb2 O12 As1 2_665 . . 122.77(19) no
    Rb1 O1W H12W 2_675 . . 70(4) no
    Rb1 O1W H12W . . . 129(5) no
    H11W O1W H12W . . . 104(5) no
    Rb1 O1W H11W . . . 117(3) no
    Rb1 O1W H11W 2_675 . . 85(3) no
    Rb2 O2W H21W . . 3_655 87(4) no
    Rb1 O2W H21W 1_554 . . 94(4) no
    Rb2 O2W H21W . . . 87(4) no
    H21W O2W H21W . . 3_655 107(4) no
    Rb1 O2W H21W 1_554 . 3_655 94(4) no
    Rb1 O2W H21W 2_674 . . 127(3) no
    Rb1 O2W H21W 2_674 . 3_655 127(3) no
    Rb2 O12 H12 2_665 . . 118(3) no
    As1 O12 H12 . . . 118(3) no
    C4 N4 H41 . . . 118(3) no
    C4 N4 H42 . . . 110(3) no
    H41 N4 H42 . . . 122(4) no
    C2 C1 C6 . . . 118.7(4) no
    As1 C1 C2 . . . 120.1(3) no
    As1 C1 C6 . . . 121.1(3) no
    C1 C2 C3 . . . 121.1(5) no
    C2 C3 C4 . . . 119.9(5) no
    N4 C4 C5 . . . 120.7(4) no
    N4 C4 C3 . . . 120.1(4) no
    C3 C4 C5 . . . 119.2(4) no
    C4 C5 C6 . . . 120.5(4) no
    C1 C6 C5 . . . 120.5(4) no
    C1 C2 H2 . . . 119.00 no
    C3 C2 H2 . . . 119.00 no
    C2 C3 H3 . . . 120.00 no
    C4 C3 H3 . . . 120.00 no
    C4 C5 H5 . . . 120.00 no
    C6 C5 H5 . . . 120.00 no
    C1 C6 H6 . . . 120.00 no
    C5 C6 H6 . . . 120.00 no
loop_
    _geom_torsion_atom_site_label_1
    _geom_torsion_atom_site_label_2
    _geom_torsion_atom_site_label_3
    _geom_torsion_atom_site_label_4
    _geom_torsion_site_symmetry_1
    _geom_torsion_site_symmetry_2
    _geom_torsion_site_symmetry_3
    _geom_torsion_site_symmetry_4
    _geom_torsion
    _geom_torsion_publ_flag
    O11 Rb1 O1W Rb1 . . . 2_675 -128.95(9) no
    O1W Rb1 O11 Rb2 . . . . -175.57(10) no
    O1W Rb1 O11 As1 . . . . 63.0(2) no
    O2W Rb1 O11 As1 1_556 . . . -11.8(2) no
    O1W Rb1 O11 Rb2 2_674 . . . -18.62(11) no
    O1W Rb1 O11 As1 2_674 . . . -140.0(2) no
    O2W Rb1 O11 As1 2_675 . . . 145.56(19) no
    O1W Rb1 O11 Rb2 3_655 . . . 86.1(2) no
    O1W Rb1 O11 As1 3_655 . . . -35.4(4) no
    O11 Rb1 O11 Rb2 3_655 . . . 26.37(9) no
    O11 Rb1 O11 As1 3_655 . . . -95.1(2) no
    O1W Rb1 O11 Rb2 4_574 . . . -89.51(13) no
    O1W Rb1 O11 As1 4_574 . . . 149.1(3) no
    O1W Rb1 O11 Rb2 . . 3_655 . -86.1(2) no
    O11 Rb1 O11 Rb2 . . 3_655 . -26.37(9) no
    O2W Rb2 O11 Rb1 . . . . 81.20(11) no
    O2W Rb2 O11 As1 . . . . -144.19(15) no
    O11 Rb2 O11 Rb1 3_655 . . . -26.79(9) no
    O11 Rb2 O11 As1 3_655 . . . 107.83(17) no
    O12 Rb2 O11 Rb1 4_564 . . . 156.43(10) no
    O12 Rb2 O11 As1 4_564 . . . -68.96(17) no
    O11 Rb2 O11 Rb1 . . 3_655 . 26.79(9) no
    O12 As1 O11 Rb1 . . . . 109.8(2) no
    O12 As1 O11 Rb2 . . . . -4.6(2) no
    O13 As1 O11 Rb1 . . . . -4.5(3) no
    O13 As1 O11 Rb2 . . . . -118.92(17) no
    C1 As1 O11 Rb1 . . . . -130.9(2) no
    C1 As1 O11 Rb2 . . . . 114.66(18) no
    O11 As1 O12 Rb2 . . . 2_665 -101.6(2) no
    O13 As1 O12 Rb2 . . . 2_665 19.1(2) no
    C1 As1 O12 Rb2 . . . 2_665 137.2(2) no
    O11 As1 C1 C2 . . . . 7.8(4) no
    O11 As1 C1 C6 . . . . -175.6(4) no
    O12 As1 C1 C2 . . . . 127.7(4) no
    O12 As1 C1 C6 . . . . -55.6(4) no
    O13 As1 C1 C2 . . . . -119.7(4) no
    O13 As1 C1 C6 . . . . 57.0(4) no
    As1 C1 C2 C3 . . . . 174.8(4) no
    C6 C1 C2 C3 . . . . -2.0(7) no
    As1 C1 C6 C5 . . . . -174.4(4) no
    C2 C1 C6 C5 . . . . 2.4(7) no
    C1 C2 C3 C4 . . . . 0.0(8) no
    C2 C3 C4 N4 . . . . 179.3(5) no
    C2 C3 C4 C5 . . . . 1.6(8) no
    N4 C4 C5 C6 . . . . -179.0(5) no
    C3 C4 C5 C6 . . . . -1.3(8) no
    C4 C5 C6 C1 . . . . -0.8(8) no
loop_
    _geom_hbond_atom_site_label_D
    _geom_hbond_atom_site_label_H
    _geom_hbond_atom_site_label_A
    _geom_hbond_site_symmetry_A
    _geom_hbond_distance_DH
    _geom_hbond_distance_HA
    _geom_hbond_distance_DA
    _geom_hbond_angle_DHA
    _geom_hbond_publ_flag
    O1W H11W N4 6_665 0.89(5) 2.04(4) 2.923(6) 176(5) yes
    O2W H21W O13 1_554 0.88(4) 1.97(4) 2.852(5) 173(5) yes
    O12 H12 O13 4_564 0.86(3) 1.73(4) 2.552(5) 158(5) yes
    N4 H41 O13 6_664 0.86(5) 2.18(4) 3.022(5) 167(4) yes
    N4 H42 O1W 7_645 0.88(4) 2.13(4) 3.005(6) 176(4) yes
_iucr_refine_instructions_details
;
TITL GS16GS13 PARSRB in Cmc2(1)
CELL  0.71073  24.4783  10.4577   8.0978   90.000   90.000   90.000
ZERR     8.00   0.0019   0.0009   0.0007    0.000    0.000    0.000
LATT  -7
SYMM  - X, - Y, 1/2 + Z
SYMM  - X,   Y,   Z
SYMM    X, - Y, 1/2 + Z
SFAC  C    H    N    O    AS   RB
UNIT  48   80   8    36   8    8
MERG   2
DFIX  0.88  0.02  O1W  H11W  O1W H12W O2W H21W O12 H12
DFIX  0.88  0.02  N4  H41  N4 H42
DANG  1.40  0.03  H11W  H12W
FMAP   2
PLAN   10
ACTA    52.00
BOND   $H
L.S.  10
TEMP   -73.00
WGHT    0.039300
EXTI    0.003078
FVAR       2.19469
RB1   6    0.500000    0.947473    0.579158    10.50000    0.02411    0.02818 =
         0.02677   -0.00512    0.00000    0.00000
AS1   5    0.605556    0.635521    0.588788    11.00000    0.02095    0.01826 =
         0.02062   -0.00071    0.00359   -0.00186
RB2   6    0.500000    0.632071    0.248184    10.50000    0.02273    0.05974 =
         0.03038   -0.01788    0.00000    0.00000
O12   4    0.577647    0.488216    0.543595    11.00000    0.04596    0.03032 =
         0.04490   -0.01820    0.02614   -0.01765
O13   4    0.593444    0.651587    0.789778    11.00000    0.03635    0.02567 =
         0.02074    0.00314    0.00638    0.00528
O1W   4    0.587930    1.054504    0.779082    11.00000    0.03177    0.03087 =
         0.03681   -0.00049   -0.00360   -0.00079
O2W   4    0.500000    0.786375   -0.092044    10.50000    0.03163    0.02702 =
         0.04154   -0.00639    0.00000    0.00000
O11   4    0.575353    0.745835    0.475346    11.00000    0.02060    0.03668 =
         0.03321    0.00694   -0.00410   -0.00052
C3    1    0.761362    0.722171    0.419700    11.00000    0.02330    0.02503 =
         0.03281    0.00928    0.00551    0.00120
AFIX  43
H3    2    0.777261    0.785287    0.350350    11.00000   -1.20000
AFIX   0
C4    1    0.794607    0.631499    0.498208    11.00000    0.02533    0.02053 =
         0.02284   -0.00432    0.00410    0.00181
C6    1    0.714623    0.535667    0.617829    11.00000    0.03586    0.01791 =
         0.02385    0.00398    0.00574   -0.00226
AFIX  43
H6    2    0.698539    0.470631    0.683746    11.00000   -1.20000
AFIX   0
N4    3    0.851113    0.632932    0.473367    11.00000    0.01945    0.03472 =
         0.03221    0.00561    0.00423    0.00245
C1    1    0.681664    0.627874    0.544328    11.00000    0.01942    0.02127 =
         0.01974   -0.00170    0.00087    0.00034
C5    1    0.770443    0.537973    0.595722    11.00000    0.03108    0.01980 =
         0.03014    0.00298    0.00314    0.00778
AFIX  43
H5    2    0.792577    0.475087    0.647594    11.00000   -1.20000
AFIX   0
C2    1    0.706040    0.719726    0.442986    11.00000    0.02518    0.02073 =
         0.02863    0.00518    0.00191    0.00110
AFIX  43
H2    2    0.683806    0.781524    0.389352    11.00000   -1.20000
AFIX   0
H11W  2    0.606723    1.001391    0.842033    11.00000   -1.50000
H12W  2    0.589193    1.126867    0.833196    11.00000   -1.50000
H41   2    0.864345    0.688885    0.406926    11.00000   -1.20000
H42   2    0.867978    0.613273    0.566438    11.00000   -1.20000
H12   2    0.581817    0.459321    0.445490    11.00000   -1.50000
H21W  2    0.528955    0.741163   -0.120164    11.00000   -1.50000
HKLF 4
REM  GS16GS13 PARSRB in Cmc2(1)
REM R1 =  0.0320 for   1899 Fo > 4sig(Fo)  and  0.0371 for all   2093 data
REM    146 parameters refined using      8 restraints
END
WGHT      0.0391      0.0000
REM Highest difference peak  0.703,  deepest hole -0.461,  1-sigma level  0.095
Q1    1   0.6074  0.5365  0.5906  11.00000  0.05    0.70
Q2    1   0.5000  0.7484  0.2412  10.50000  0.05    0.60
Q3    1   0.6063  0.7341  0.5908  11.00000  0.05    0.55
Q4    1   0.5814  0.6737  0.4737  11.00000  0.05    0.53
Q5    1   0.5374  0.9449  0.5806  11.00000  0.05    0.52
Q6    1   0.5000  1.0473  0.5913  10.50000  0.05    0.51
Q7    1   0.6451  0.6331  0.5841  11.00000  0.05    0.50
Q8    1   0.5000  0.5455  0.2953  10.50000  0.05    0.42
Q9    1   0.5994  0.4425  0.6864  11.00000  0.05    0.40
Q10   1   0.5000  0.8550  0.5608  10.50000  0.05    0.40
;
data_III
_audit_creation_method     SHELXL-97
_chemical_name_systematic
;
Poly[di-\m~3~-4-aminophenylarsonato-tri-\m~2~-aqua-dicaesium]
;
_chemical_name_common     'caesium <i>p</i>-arsanilate sesquihydrate'
_chemical_formula_moiety     'C12 H20 As2 Cs2 N2 O9'
_chemical_formula_sum     'C12 H20 As2 Cs2 N2 O9'
_chemical_formula_iupac     '[Cs2 (C6 H7 As N O3)2 (H2 O)3]'
_chemical_formula_weight     751.96
_chemical_melting_point     ?
_symmetry_cell_setting     orthorhombic
_symmetry_space_group_name_H-M     'C m c 21'
_symmetry_space_group_name_Hall     'C 2c -2'
loop_
    _symmetry_equiv_pos_site_id
    _symmetry_equiv_pos_as_xyz
    1 x,y,z
    2 -x,-y,1/2+z
    3 -x,y,z
    4 x,-y,1/2+z
    5 1/2+x,1/2+y,z
    6 1/2-x,1/2-y,1/2+z
    7 1/2-x,1/2+y,z
    8 1/2+x,1/2-y,1/2+z
_cell_length_a     24.650(3)
_cell_length_b     10.4373(9)
_cell_length_c     8.3992(7)
_cell_angle_alpha     90.00
_cell_angle_beta     90.00
_cell_angle_gamma     90.00
_cell_volume     2160.9(4)
_cell_formula_units_Z     4
_cell_measurement_reflns_used     1999
_cell_measurement_theta_min     3.98
_cell_measurement_theta_max     28.94
_cell_measurement_temperature     200(2)
_exptl_crystal_description     'prism'
_exptl_crystal_colour     'colourless'
_exptl_crystal_size_max     0.40
_exptl_crystal_size_mid     0.22
_exptl_crystal_size_min     0.10
_exptl_crystal_density_diffrn     2.311
_exptl_crystal_density_meas     ?
_exptl_crystal_density_method     'not measured'
_exptl_crystal_F_000     1416
_exptl_absorpt_coefficient_mu     6.457
_exptl_absorpt_correction_type     multi-scan
_exptl_absorpt_process_details
;
(CrysAlis PRO; Rigaku OD, 2015)
;
_exptl_absorpt_correction_T_min     0.217
_exptl_absorpt_correction_T_max     0.980
_exptl_special_details     ?
_diffrn_ambient_temperature     200(2)
_diffrn_radiation_type     MoK\a
_diffrn_radiation_wavelength     0.71073
_diffrn_radiation_source     'Enhance Mo X-ray source'
_diffrn_radiation_monochromator     graphite
_diffrn_measurement_device_type     'Oxford Diffraction Gemini-S CCD-detector'
_diffrn_measurement_method     '\w scans'
_diffrn_detector_area_resol_mean     16.077
_diffrn_reflns_number     4941
_diffrn_reflns_av_R_equivalents     0.0304
_diffrn_reflns_av_sigmaI/netI     0.0346
_diffrn_reflns_theta_min     3.16
_diffrn_reflns_theta_max     29.25
_diffrn_reflns_theta_full     26.00
_diffrn_measured_fraction_theta_max     0.904
_diffrn_measured_fraction_theta_full     0.998
_diffrn_reflns_limit_h_min     -33
_diffrn_reflns_limit_h_max     29
_diffrn_reflns_limit_k_min     -14
_diffrn_reflns_limit_k_max     13
_diffrn_reflns_limit_l_min     -11
_diffrn_reflns_limit_l_max     6
_diffrn_standards_number     0
_diffrn_standards_interval_count     .
_diffrn_standards_interval_time     .
_diffrn_standards_decay_%     ?
_refine_special_details
;
 Refinement of F^2^ against ALL reflections.  The weighted R-factor wR and
 goodness of fit S are based on F^2^, conventional R-factors R are based
 on F, with F set to zero for negative F^2^. The threshold expression of
 F^2^ > 2sigma(F^2^) is used only for calculating R-factors(gt) etc. and is
 not relevant to the choice of reflections for refinement.  R-factors based
 on F^2^ are statistically about twice as large as those based on F, and R-
 factors based on ALL data will be even larger.
;
_reflns_number_total     1883
_reflns_number_gt     1787
_reflns_threshold_expression     'I>2\s(I)'
_refine_ls_structure_factor_coef     Fsqd
_refine_ls_matrix_type     full
_refine_ls_R_factor_all     0.0467
_refine_ls_R_factor_gt     0.0405
_refine_ls_wR_factor_gt     0.1260
_refine_ls_wR_factor_ref     0.1597
_refine_ls_goodness_of_fit_ref     1.183
_refine_ls_restrained_S_all     1.181
_refine_ls_number_reflns     1883
_refine_ls_number_parameters     145
_refine_ls_number_restraints     8
_refine_ls_hydrogen_treatment     mixed
_refine_ls_weighting_scheme     calc
_refine_ls_weighting_details
                 'calc w=1/[\s^2^(Fo^2^)+(0.1178P)^2^] where P=(Fo^2^+2Fc^2^)/3'
_atom_sites_solution_hydrogens     geom
_atom_sites_solution_primary     direct
_atom_sites_solution_secondary     difmap
_refine_ls_shift/su_max     0.001
_refine_ls_shift/su_mean     0.000
_refine_diff_density_max     1.689
_refine_diff_density_min     -1.003
_refine_ls_extinction_method     none
_refine_ls_extinction_coef     ?
_refine_ls_abs_structure_details
;
Flack (1983), 1405 Friedel pairs
;
_refine_ls_abs_structure_Flack     0.10(4)
loop_
    _atom_type_symbol
    _atom_type_description
    _atom_type_scat_dispersion_real
    _atom_type_scat_dispersion_imag
    _atom_type_scat_source
    'C' 'C' 0.0033 0.0016
                         'International Tables Vol C Tables 4.2.6.8 and 6.1.1.4'
    'H' 'H' 0.0000 0.0000
                         'International Tables Vol C Tables 4.2.6.8 and 6.1.1.4'
    'N' 'N' 0.0061 0.0033
                         'International Tables Vol C Tables 4.2.6.8 and 6.1.1.4'
    'O' 'O' 0.0106 0.0060
                         'International Tables Vol C Tables 4.2.6.8 and 6.1.1.4'
    'As' 'As' 0.0499 2.0058
                         'International Tables Vol C Tables 4.2.6.8 and 6.1.1.4'
    'Cs' 'Cs' -0.3680 2.1192
                         'International Tables Vol C Tables 4.2.6.8 and 6.1.1.4'
_computing_data_collection
;
CrysAlis PRO (Rigaku OD, 2015)
;
_computing_cell_refinement
;
CrysAlis PRO (Rigaku OD, 2015)
;
_computing_data_reduction
;
CrysAlis PRO (Rigaku OD, 2015)
;
_computing_structure_solution
;
SIR92 (Altomare <i>et al.</i>, 1993)
;
_computing_structure_refinement
;
SHELXL97 (Sheldrick, 2008) within WinGX (Farrugia, 2012)
;
_computing_molecular_graphics
;
PLATON (Spek, 2009)
;
_computing_publication_material
;
PLATON (Spek, 2009)
;
loop_
    _atom_site_type_symbol
    _atom_site_label
    _atom_site_fract_x
    _atom_site_fract_y
    _atom_site_fract_z
    _atom_site_U_iso_or_equiv
    _atom_site_thermal_displace_type
    _atom_site_calc_flag
    _atom_site_refinement_flags
    _atom_site_occupancy
    _atom_site_disorder_assembly
    _atom_site_disorder_group
    Cs Cs1 0.50000 0.95299(7) 0.67229(13) 0.0217(2) Uani d S 1.000 . .
    Cs Cs2 0.50000 0.62982(10) 0.99928(13) 0.0311(3) Uani d S 1.000 . .
    As As1 0.61041(4) 0.63299(7) 0.65867(12) 0.0166(3) Uani d . 1.000 . .
    O O1W 0.5936(4) 1.0619(7) 0.4690(11) 0.026(3) Uani d D 1.000 . .
    O O2W 0.50000 0.7680(11) 0.3558(16) 0.027(3) Uani d SD 1.000 . .
    O O11 0.5799(3) 0.7443(8) 0.7661(11) 0.028(3) Uani d . 1.000 . .
    O O12 0.5841(4) 0.4827(8) 0.7086(11) 0.036(3) Uani d D 1.000 . .
    O O13 0.5962(3) 0.6457(7) 0.4668(11) 0.024(2) Uani d . 1.000 . .
    N N4 0.8542(4) 0.6351(9) 0.7686(14) 0.025(3) Uani d D 1.000 . .
    C C1 0.6861(5) 0.6283(7) 0.6996(13) 0.016(3) Uani d . 1.000 . .
    C C2 0.7088(5) 0.7189(9) 0.7999(14) 0.022(3) Uani d . 1.000 . .
    C C3 0.7634(5) 0.7201(9) 0.8256(18) 0.025(3) Uani d . 1.000 . .
    C C4 0.7983(5) 0.6344(9) 0.7490(14) 0.022(3) Uani d . 1.000 . .
    C C5 0.7752(5) 0.5399(9) 0.6487(19) 0.031(4) Uani d . 1.000 . .
    C C6 0.7202(5) 0.5380(8) 0.6236(15) 0.023(3) Uani d . 1.000 . .
    H H2 0.68620 0.78020 0.85100 0.0260 Uiso c R 1.000 . .
    H H3 0.77820 0.78100 0.89760 0.0300 Uiso c R 1.000 . .
    H H5 0.79770 0.47800 0.59880 0.0370 Uiso c R 1.000 . .
    H H6 0.70480 0.47550 0.55480 0.0270 Uiso c R 1.000 . .
    H H11W 0.624(3) 1.039(12) 0.420(15) 0.0340 Uiso d D 1.000 . .
    H H12 0.578(7) 0.493(15) 0.811(5) 0.0340 Uiso d D 1.000 . .
    H H12W 0.589(4) 1.126(12) 0.400(12) 0.0340 Uiso d D 1.000 . .
    H H21W 0.529(4) 0.773(13) 0.418(16) 0.0340 Uiso d D 1.000 . .
    H H41 0.865(6) 0.602(12) 0.685(18) 0.0270 Uiso d D 1.000 . .
    H H42 0.870(6) 0.706(11) 0.81(2) 0.0270 Uiso d D 1.000 . .
loop_
    _atom_site_aniso_label
    _atom_site_aniso_U_11
    _atom_site_aniso_U_22
    _atom_site_aniso_U_33
    _atom_site_aniso_U_12
    _atom_site_aniso_U_13
    _atom_site_aniso_U_23
    Cs1 0.0185(4) 0.0261(4) 0.0204(4) 0.0000 0.0000 0.0024(4)
    Cs2 0.0174(5) 0.0525(6) 0.0233(5) 0.0000 0.0000 0.0136(5)
    As1 0.0146(5) 0.0182(4) 0.0169(5) -0.0016(3) -0.0029(5) 0.0004(4)
    O1W 0.017(4) 0.035(4) 0.026(5) 0.000(3) 0.009(4) 0.002(4)
    O2W 0.020(6) 0.031(5) 0.030(7) 0.0000 0.0000 0.002(5)
    O11 0.020(4) 0.032(4) 0.031(5) -0.002(3) 0.007(4) -0.005(3)
    O12 0.042(5) 0.033(4) 0.032(5) -0.021(4) -0.024(4) 0.007(4)
    O13 0.019(4) 0.029(4) 0.025(4) 0.005(3) 0.000(4) 0.001(3)
    N4 0.020(5) 0.026(4) 0.030(5) 0.003(3) -0.015(5) -0.004(4)
    C1 0.019(5) 0.015(4) 0.014(4) 0.000(3) -0.004(4) 0.001(3)
    C2 0.027(6) 0.020(4) 0.019(5) 0.006(4) -0.009(4) -0.011(4)
    C3 0.022(5) 0.024(4) 0.030(6) 0.003(4) 0.006(6) -0.002(5)
    C4 0.021(6) 0.021(4) 0.023(6) 0.004(4) 0.002(5) 0.006(4)
    C5 0.028(6) 0.024(4) 0.041(8) 0.006(4) -0.005(6) -0.013(5)
    C6 0.020(5) 0.020(4) 0.029(6) -0.003(3) -0.005(5) -0.002(4)
_geom_special_details
;
 Bond distances, angles etc. have been calculated using the
 rounded fractional coordinates. All su's are estimated
 from the variances of the (full) variance-covariance matrix.
 The cell esds are taken into account in the estimation of
 distances, angles and torsion angles
;
loop_
    _geom_bond_atom_site_label_1
    _geom_bond_atom_site_label_2
    _geom_bond_site_symmetry_1
    _geom_bond_site_symmetry_2
    _geom_bond_distance
    _geom_bond_publ_flag
    Cs1 O1W . . 3.087(9) yes
    Cs1 O2W . . 3.286(13) yes
    Cs1 O11 . . 3.040(8) yes
    Cs1 O1W . 2_675 3.400(10) yes
    Cs1 O2W . 2_675 3.295(12) yes
    Cs1 O1W . 3_655 3.087(9) yes
    Cs1 O11 . 3_655 3.040(8) yes
    Cs1 O1W . 4_575 3.400(10) yes
    Cs2 O11 . . 3.024(8) yes
    Cs2 O2W . 1_556 3.324(13) yes
    Cs2 O12 . 2_665 2.961(9) yes
    Cs2 O11 . 3_655 3.024(8) yes
    Cs2 O12 . 4_565 2.961(9) yes
    As1 O11 . . 1.652(9) no
    As1 O12 . . 1.748(9) no
    As1 O13 . . 1.655(9) no
    As1 C1 . . 1.898(12) no
    O1W H11W . . 0.89(9) no
    O1W H12W . . 0.89(12) no
    O2W H21W . . 0.89(12) no
    O2W H21W . 3_655 0.89(12) no
    O12 H12 . . 0.88(5) no
    N4 C4 . . 1.388(16) no
    N4 H41 . . 0.83(14) no
    N4 H42 . . 0.91(14) no
    C1 C2 . . 1.385(15) no
    C1 C6 . . 1.415(15) no
    C2 C3 . . 1.363(17) no
    C3 C4 . . 1.398(16) no
    C4 C5 . . 1.417(17) no
    C5 C6 . . 1.372(18) no
    C2 H2 . . 0.9500 no
    C3 H3 . . 0.9500 no
    C5 H5 . . 0.9500 no
    C6 H6 . . 0.9500 no
loop_
    _geom_angle_atom_site_label_1
    _geom_angle_atom_site_label_2
    _geom_angle_atom_site_label_3
    _geom_angle_site_symmetry_1
    _geom_angle_site_symmetry_2
    _geom_angle_site_symmetry_3
    _geom_angle
    _geom_angle_publ_flag
    O1W Cs1 O2W . . . 76.6(2) no
    O1W Cs1 O11 . . . 85.6(2) no
    O1W Cs1 O1W . . 2_675 158.4(2) no
    O1W Cs1 O2W . . 2_675 86.2(2) no
    O1W Cs1 O1W . . 3_655 96.7(2) no
    O1W Cs1 O11 . . 3_655 153.0(2) no
    O1W Cs1 O1W . . 4_575 85.1(2) no
    O2W Cs1 O11 . . . 77.8(2) no
    O1W Cs1 O2W 2_675 . . 124.49(19) no
    O2W Cs1 O2W . . 2_675 153.9(3) no
    O1W Cs1 O2W 3_655 . . 76.6(2) no
    O2W Cs1 O11 . . 3_655 77.8(2) no
    O1W Cs1 O2W 4_575 . . 124.49(19) no
    O1W Cs1 O11 2_675 . . 102.5(2) no
    O2W Cs1 O11 2_675 . . 120.8(2) no
    O1W Cs1 O11 3_655 . . 153.0(2) no
    O11 Cs1 O11 . . 3_655 80.8(2) no
    O1W Cs1 O11 4_575 . . 48.5(2) no
    O1W Cs1 O2W 2_675 . 2_675 72.4(2) no
    O1W Cs1 O1W 2_675 . 3_655 85.1(2) no
    O1W Cs1 O11 2_675 . 3_655 48.5(2) no
    O1W Cs1 O1W 2_675 . 4_575 85.5(2) no
    O1W Cs1 O2W 3_655 . 2_675 86.2(2) no
    O2W Cs1 O11 2_675 . 3_655 120.8(2) no
    O1W Cs1 O2W 4_575 . 2_675 72.4(2) no
    O1W Cs1 O11 3_655 . 3_655 85.6(2) no
    O1W Cs1 O1W 3_655 . 4_575 158.4(2) no
    O1W Cs1 O11 4_575 . 3_655 102.5(2) no
    O2W Cs2 O11 1_556 . . 114.3(2) no
    O11 Cs2 O12 . . 2_665 175.8(2) no
    O11 Cs2 O11 . . 3_655 81.3(2) no
    O11 Cs2 O12 . . 4_565 94.9(2) no
    O2W Cs2 O12 1_556 . 2_665 68.7(2) no
    O2W Cs2 O11 1_556 . 3_655 114.3(2) no
    O2W Cs2 O12 1_556 . 4_565 68.7(2) no
    O11 Cs2 O12 3_655 . 2_665 94.9(2) no
    O12 Cs2 O12 2_665 . 4_565 88.9(3) no
    O11 Cs2 O12 3_655 . 4_565 175.8(2) no
    O11 As1 O12 . . . 109.3(4) no
    O11 As1 O13 . . . 112.3(4) no
    O11 As1 C1 . . . 111.5(4) no
    O12 As1 O13 . . . 103.1(4) no
    O12 As1 C1 . . . 107.3(4) no
    O13 As1 C1 . . . 112.8(4) no
    Cs1 O1W Cs1 . . 2_674 83.2(2) no
    Cs1 O2W Cs2 . . 1_554 169.7(4) no
    Cs1 O2W Cs1 . . 2_674 81.9(3) no
    Cs1 O2W Cs2 2_674 . 1_554 87.8(3) no
    Cs1 O11 Cs2 . . . 91.7(2) no
    Cs1 O11 As1 . . . 131.1(4) no
    Cs2 O11 As1 . . . 111.9(4) no
    Cs2 O12 As1 2_664 . . 118.2(4) no
    Cs1 O1W H12W 2_674 . . 58(7) no
    Cs1 O1W H12W . . . 123(7) no
    H11W O1W H12W . . . 91(11) no
    Cs1 O1W H11W . . . 142(8) no
    Cs1 O1W H11W 2_674 . . 103(8) no
    Cs1 O2W H21W . . 3_655 59(8) no
    Cs2 O2W H21W 1_554 . . 124(7) no
    Cs1 O2W H21W . . . 59(8) no
    H21W O2W H21W . . 3_655 107(11) no
    Cs2 O2W H21W 1_554 . 3_655 124(8) no
    Cs1 O2W H21W 2_674 . . 103(8) no
    Cs1 O2W H21W 2_674 . 3_655 103(9) no
    Cs2 O12 H12 2_664 . . 121(11) no
    As1 O12 H12 . . . 101(10) no
    C4 N4 H41 . . . 103(10) no
    C4 N4 H42 . . . 119(8) no
    H41 N4 H42 . . . 122(13) no
    C2 C1 C6 . . . 119.3(11) no
    As1 C1 C2 . . . 119.3(8) no
    As1 C1 C6 . . . 121.3(8) no
    C1 C2 C3 . . . 120.1(11) no
    C2 C3 C4 . . . 121.9(11) no
    N4 C4 C5 . . . 118.3(10) no
    N4 C4 C3 . . . 123.6(10) no
    C3 C4 C5 . . . 118.2(11) no
    C4 C5 C6 . . . 119.9(11) no
    C1 C6 C5 . . . 120.5(10) no
    C1 C2 H2 . . . 120.00 no
    C3 C2 H2 . . . 120.00 no
    C2 C3 H3 . . . 119.00 no
    C4 C3 H3 . . . 119.00 no
    C4 C5 H5 . . . 120.00 no
    C6 C5 H5 . . . 120.00 no
    C1 C6 H6 . . . 120.00 no
    C5 C6 H6 . . . 120.00 no
loop_
    _geom_torsion_atom_site_label_1
    _geom_torsion_atom_site_label_2
    _geom_torsion_atom_site_label_3
    _geom_torsion_atom_site_label_4
    _geom_torsion_site_symmetry_1
    _geom_torsion_site_symmetry_2
    _geom_torsion_site_symmetry_3
    _geom_torsion_site_symmetry_4
    _geom_torsion
    _geom_torsion_publ_flag
    O11 Cs1 O1W Cs1 . . . 2_674 126.4(2) no
    O1W Cs1 O11 Cs2 . . . . 175.0(2) no
    O1W Cs1 O11 As1 . . . . -63.7(5) no
    O2W Cs1 O11 Cs2 . . . . -107.8(2) no
    O2W Cs1 O11 As1 . . . . 13.5(5) no
    O1W Cs1 O11 Cs2 2_675 . . . 15.3(3) no
    O1W Cs1 O11 As1 2_675 . . . 136.6(5) no
    O2W Cs1 O11 As1 2_675 . . . -146.6(5) no
    O1W Cs1 O11 Cs2 3_655 . . . -88.9(5) no
    O1W Cs1 O11 As1 3_655 . . . 32.4(9) no
    O11 Cs1 O11 Cs2 3_655 . . . -28.4(2) no
    O11 Cs1 O11 As1 3_655 . . . 93.0(5) no
    O1W Cs1 O11 Cs2 4_575 . . . 87.6(3) no
    O1W Cs1 O11 As1 4_575 . . . -151.1(6) no
    O1W Cs1 O11 Cs2 . . 3_655 . 88.9(5) no
    O11 Cs1 O11 Cs2 . . 3_655 . 28.4(2) no
    O2W Cs2 O11 As1 1_556 . . . 139.6(4) no
    O11 Cs2 O11 Cs1 3_655 . . . 28.5(2) no
    O11 Cs2 O11 As1 3_655 . . . -107.6(4) no
    O12 Cs2 O11 Cs1 4_565 . . . -153.2(2) no
    O12 Cs2 O11 As1 4_565 . . . 70.7(4) no
    O11 Cs2 O11 Cs1 . . 3_655 . -28.5(2) no
    O12 As1 O11 Cs1 . . . . -110.3(5) no
    O12 As1 O11 Cs2 . . . . 2.7(5) no
    O13 As1 O11 Cs1 . . . . 3.5(6) no
    O13 As1 O11 Cs2 . . . . 116.5(4) no
    C1 As1 O11 Cs1 . . . . 131.1(5) no
    C1 As1 O11 Cs2 . . . . -115.8(4) no
    O11 As1 O12 Cs2 . . . 2_664 98.9(5) no
    O13 As1 O12 Cs2 . . . 2_664 -20.8(5) no
    C1 As1 O12 Cs2 . . . 2_664 -140.0(5) no
    O11 As1 C1 C2 . . . . -4.7(10) no
    O11 As1 C1 C6 . . . . 178.4(8) no
    O12 As1 C1 C2 . . . . -124.4(8) no
    O12 As1 C1 C6 . . . . 58.7(9) no
    O13 As1 C1 C2 . . . . 122.7(8) no
    O13 As1 C1 C6 . . . . -54.2(9) no
    As1 C1 C2 C3 . . . . -177.4(9) no
    C6 C1 C2 C3 . . . . -0.5(16) no
    As1 C1 C6 C5 . . . . 176.9(9) no
    C2 C1 C6 C5 . . . . 0.0(16) no
    C1 C2 C3 C4 . . . . 2.2(18) no
    C2 C3 C4 N4 . . . . 178.1(11) no
    C2 C3 C4 C5 . . . . -3.4(18) no
    N4 C4 C5 C6 . . . . -178.5(11) no
    C3 C4 C5 C6 . . . . 2.9(18) no
    C4 C5 C6 C1 . . . . -1.2(18) no
loop_
    _geom_hbond_atom_site_label_D
    _geom_hbond_atom_site_label_H
    _geom_hbond_atom_site_label_A
    _geom_hbond_site_symmetry_A
    _geom_hbond_distance_DH
    _geom_hbond_distance_HA
    _geom_hbond_distance_DA
    _geom_hbond_angle_DHA
    _geom_hbond_publ_flag
    O1W H11W N4 6_664 0.89(9) 2.28(13) 2.952(13) 132(10) yes
    O2W H21W O13 . 0.89(12) 2.16(12) 2.850(10) 134(12) yes
    O12 H12 O13 4_565 0.88(5) 2.00(12) 2.567(13) 121(12) yes
    N4 H41 O1W 7_645 0.83(14) 2.12(15) 2.928(15) 164(9) yes
    N4 H42 O13 6_665 0.91(14) 2.20(14) 3.082(13) 166(15) yes
_iucr_refine_instructions_details
;
TITL gs16gs8 PARSCS in Cmc2(1)
CELL  0.71073  24.6504  10.4373   8.3992   90.000   90.000   90.000
ZERR     8.00   0.0025   0.0009   0.0007    0.000    0.000    0.000
LATT  -7
SYMM  - X, - Y, 1/2 + Z
SYMM  - X,   Y,   Z
SYMM    X, - Y, 1/2 + Z
SFAC  C    H    N    O    AS   CS
UNIT  48   80   8    36   8    8
MERG   2
DFIX  0.88 0.02 O1W  H11W  O1W  H12W O2W  H21W O12 H12
DANG  1.40  0.04 H11W  H12W
DFIX  0.88  0.2  N4  H41  N4  H42
FMAP   2
PLAN   10
BOND   $H
ACTA  52
L.S.  10
TEMP   -73.00
WGHT    0.117800
FVAR       1.61869
CS1   6    0.500000    0.952986    0.672289    10.50000    0.01853    0.02609 =
         0.02042    0.00239    0.00000    0.00000
CS2   6    0.500000    0.629820    0.999281    10.50000    0.01736    0.05251 =
         0.02331    0.01364    0.00000    0.00000
AS1   5    0.610410    0.632987    0.658673    11.00000    0.01464    0.01822 =
         0.01687    0.00038   -0.00287   -0.00163
O1W   4    0.593610    1.061926    0.468998    11.00000    0.01714    0.03471 =
         0.02583    0.00239    0.00912    0.00013
O2W   4    0.500000    0.768028    0.355801    10.50000    0.02040    0.03083 =
         0.02967    0.00164    0.00000    0.00000
N4    3    0.854247    0.635090    0.768635    11.00000    0.02047    0.02634 =
         0.02975   -0.00378   -0.01528    0.00298
O13   4    0.596214    0.645704    0.466800    11.00000    0.01933    0.02873 =
         0.02470    0.00068    0.00003    0.00530
O11   4    0.579902    0.744312    0.766075    11.00000    0.01995    0.03214 =
         0.03059   -0.00546    0.00666   -0.00151
O12   4    0.584140    0.482721    0.708649    11.00000    0.04207    0.03284 =
         0.03185    0.00662   -0.02439   -0.02109
C1    1    0.686139    0.628305    0.699558    11.00000    0.01901    0.01457 =
         0.01409    0.00095   -0.00434   -0.00002
C5    1    0.775152    0.539919    0.648674    11.00000    0.02755    0.02352 =
         0.04097   -0.01304   -0.00488    0.00610
AFIX  43
H5    2    0.797709    0.477989    0.598796    11.00000   -1.20000
AFIX   0
C3    1    0.763401    0.720080    0.825553    11.00000    0.02196    0.02407 =
         0.02973   -0.00236    0.00628    0.00313
AFIX  43
H3    2    0.778185    0.780969    0.897564    11.00000   -1.20000
AFIX   0
C4    1    0.798262    0.634382    0.748991    11.00000    0.02079    0.02143 =
         0.02260    0.00577    0.00187    0.00421
C2    1    0.708755    0.718881    0.799930    11.00000    0.02719    0.01982 =
         0.01924   -0.01126   -0.00914    0.00582
AFIX  43
H2    2    0.686222    0.780231    0.850995    11.00000   -1.20000
AFIX   0
C6    1    0.720154    0.537954    0.623615    11.00000    0.01954    0.01952 =
         0.02947   -0.00163   -0.00465   -0.00299
AFIX  43
H6    2    0.704825    0.475465    0.554773    11.00000   -1.20000
AFIX   0
H11W  2    0.624018    1.038976    0.419959    11.00000   -1.50000
H12W  2    0.589000    1.126008    0.400000    11.00000   -1.50000
H21W  2    0.528554    0.772513    0.418348    11.00000   -1.50000
H41   2    0.864968    0.602034    0.684971    11.00000   -1.20000
H42   2    0.870016    0.705978    0.808669    11.00000   -1.20000
H12   2    0.577517    0.493447    0.810880    11.00000   -1.50000
HKLF 4
REM  gs16gs8 in Cmc2(1)
REM R1 =  0.0405 for   1787 Fo > 4sig(Fo)  and  0.0467 for all   1883 data
REM    145 parameters refined using      8 restraints
END
WGHT      0.1178      0.0000
REM Highest difference peak  1.689,  deepest hole -1.003,  1-sigma level  0.209
Q1    1   0.5000  0.9368  0.8241  10.50000  0.05    0.96
Q2    1   0.5317  1.0505  0.4919  11.00000  0.05    0.96
Q3    1   0.5000  1.0448  0.6750  10.50000  0.05    0.89
Q4    1   0.5000  0.6476  0.8559  10.50000  0.05    0.84
Q5    1   0.7175  0.8327  0.8445  11.00000  0.05    0.70
Q6    1   0.5645  0.9073  0.5064  11.00000  0.05    0.69
Q7    1   0.5985  0.6616  0.9918  11.00000  0.05    0.68
Q8    1   0.8484  0.6687  1.0077  11.00000  0.05    0.67
Q9    1   0.6299  0.9178  0.5010  11.00000  0.05    0.65
Q10   1   0.8602  0.6455  0.8196  11.00000  0.05    0.65
;
