# Supplementary material for: Crystal structures and hydrogen bonding in the isotypic series of hydrated alkali metal (K, Rb and Cs) complexes with 4-amino­phenyl­arsonic acid
Source: Acta Crystallogr E Crystallogr Commun. 2017 Jan 17;73(Pt 2):203–8. doi: 10.1107/S2056989017000445 (PMC5290566; doi:10.1107/S2056989017000445)
Supplement: Supplementary file 2 [file e-73-00203-Isup2.hkl]

# 
# h,k,l, Fc-squared, Fo-squared, sigma(Fo-squared) and status flag 
# 
data_I
_shelx_title ' gs16gs6 PARSK in Cmc2(1)' 
_shelx_refln_list_code          4 
_shelx_F_calc_maximum      374.47 
_exptl_crystal_F_000      1128.00 
_reflns_d_resolution_high  0.7270 
 
loop_ 
 _symmetry_equiv_pos_as_xyz 
 'x, y, z' 
 '-x, -y, z+1/2' 
 '-x, y, z' 
 'x, -y, z+1/2' 
 'x+1/2, y+1/2, z' 
 '-x+1/2, -y+1/2, z+1/2' 
 '-x+1/2, y+1/2, z' 
 'x+1/2, -y+1/2, z+1/2' 
 
_cell_length_a    24.3426 
_cell_length_b    10.4266 
_cell_length_c     7.8315 
_cell_angle_alpha  90.000 
_cell_angle_beta   90.000 
_cell_angle_gamma  90.000 
 
_shelx_F_squared_multiplier     1.000 
 
loop_ 
 _refln_index_h 
 _refln_index_k 
 _refln_index_l 
 _refln_F_squared_calc 
 _refln_F_squared_meas 
 _refln_F_squared_sigma 
 _refln_observed_status 
  10   4  -9     1997.12     2024.16    203.12 o 
  12   4  -9      356.82      368.68     93.84 o 
  14   4  -9      213.26      145.04     64.30 o 
  13   5  -9      881.93     1003.22    158.92 o 
   7   3  -8     1061.52     1099.61    127.76 o 
   9   3  -8     5632.76     6145.70    319.88 o 
  11   3  -8     1610.55     1774.95    179.97 o 
  13   3  -8      819.76      874.50    132.23 o 
  15   3  -8     2794.75     2959.28    252.30 o 
  17   3  -8     1304.69     1510.69    184.90 o 
   4   4  -8     7026.80     7377.06    311.33 o 
   6   4  -8     4208.16     4821.18    268.68 o 
   8   4  -8     1805.97     1998.65    181.13 o 
  10   4  -8     3165.45     3595.42    257.97 o 
  12   4  -8       80.81      104.50     48.26 o 
  14   4  -8     4717.22     5479.34    341.86 o 
  16   4  -8     3346.59     3612.42    291.62 o 
   5   5  -8     1892.99     2114.99    178.29 o 
   7   5  -8      279.26      345.53     75.95 o 
   9   5  -8      377.27      410.47     91.23 o 
  11   5  -8      114.46      130.45     60.92 o 
  13   5  -8      319.53      366.39     99.07 o 
  15   5  -8      855.76      982.49    154.47 o 
   8   6  -8      653.80      754.89    121.46 o 
  10   6  -8      699.88      602.78    107.55 o 
  12   6  -8       98.71      221.02     82.83 o 
  14   6  -8     1584.20     1697.61    202.44 o 
   9   7  -8     4690.57     5582.76    346.82 o 
  11   7  -8     2424.07     2864.73    255.61 o 
  13   7  -8      796.53      667.36    131.91 o 
  12   8  -8        0.60      -17.40     57.13 o 
   6   2  -7     9755.92    10615.20    357.87 o 
   8   2  -7      831.70     1058.63    121.12 o 
  10   2  -7     3051.01     3071.09    212.89 o 
  12   2  -7      659.10      725.63    111.01 o 
  14   2  -7     9193.44    10081.04    420.23 o 
  16   2  -7     5666.22     6392.03    349.79 o 
  18   2  -7      580.15      672.92    121.48 o 
  20   2  -7     2563.72     2835.10    249.27 o 
   3   3  -7       81.95       70.66     37.97 o 
   5   3  -7     1810.65     2212.81    163.75 o 
   7   3  -7       42.47      105.89     41.43 o 
   9   3  -7     3595.28     3881.40    239.10 o 
  11   3  -7     2619.86     2703.56    210.71 o 
  13   3  -7     1415.51     1485.70    163.85 o 
  15   3  -7     1155.35     1199.19    154.25 o 
  17   3  -7      168.52      205.68     73.32 o 
  19   3  -7     2048.21     2541.36    237.60 o 
   2   4  -7      938.40      941.07     98.59 o 
   4   4  -7      401.24      396.29     68.86 o 
   6   4  -7       80.56       42.49     24.36 o 
   8   4  -7      435.17      471.56     85.29 o 
  10   4  -7     2140.16     2248.99    190.90 o 
  12   4  -7      648.02      582.80    106.91 o 
  14   4  -7      167.62      189.89     63.17 o 
  16   4  -7       20.23      -30.98     47.48 o 
  18   4  -7      309.66      364.76     94.21 o 
   1   5  -7      906.79     1026.79    104.49 o 
   3   5  -7     3232.63     3544.67    205.23 o 
   5   5  -7    11310.63    13026.25    419.75 o 
   7   5  -7     2048.68     2097.39    181.73 o 
   9   5  -7     2779.61     2685.56    211.88 o 
  11   5  -7      127.37       83.89     42.89 o 
  13   5  -7     3200.76     3692.24    266.48 o 
  15   5  -7    10275.67    11140.67    487.57 o 
  17   5  -7      321.00      356.49     91.95 o 
   2   6  -7     3314.14     3659.33    216.88 o 
   4   6  -7     6612.55     7563.89    329.72 o 
   6   6  -7     3018.17     2845.36    213.51 o 
   8   6  -7     1503.36     1503.08    159.19 o 
  10   6  -7     4392.49     5705.11    327.02 o 
  12   6  -7     1204.60     1230.72    161.18 o 
  14   6  -7     3326.56     3940.57    294.16 o 
  16   6  -7     1743.41     1781.03    206.94 o 
   9   7  -7      239.35      187.68     67.04 o 
  11   7  -7       22.68      -29.35     50.64 o 
  13   7  -7      126.30      116.79     46.08 o 
  15   7  -7      528.60      593.15    129.77 o 
  14   8  -7     2426.90     2748.38    265.47 o 
   7   1  -6      774.69      687.84     86.10 o 
   9   1  -6     4340.90     4454.83    232.97 o 
  11   1  -6     2098.24     2321.81    175.27 o 
  13   1  -6     3001.91     3089.22    214.90 o 
  15   1  -6     2579.98     2692.76    211.10 o 
  17   1  -6     1175.25     1396.69    158.08 o 
  19   1  -6     4414.57     5026.17    309.80 o 
  21   1  -6      173.57      200.08     68.92 o 
  23   1  -6      776.65      685.97    123.89 o 
   6   2  -6      226.81      270.42     55.28 o 
   8   2  -6      443.32      547.64     78.88 o 
  10   2  -6        1.03       24.18     28.47 o 
  12   2  -6      452.31      438.88     78.68 o 
  14   2  -6     1722.42     1875.64    172.69 o 
  16   2  -6      447.88      446.38     89.55 o 
  18   2  -6        0.54       89.43     53.89 o 
  20   2  -6      416.19      435.57     98.77 o 
  22   2  -6      315.36      342.74     87.61 o 
   1   3  -6    15334.74    15868.79    318.47 o 
   5   3  -6     7515.64     8122.54    292.13 o 
   7   3  -6     1672.51     1782.33    143.95 o 
   9   3  -6    12659.17    13606.71    420.79 o 
  11   3  -6     7758.81     8393.59    347.34 o 
  13   3  -6       54.01      112.18     50.77 o 
  15   3  -6     3001.46     2964.77    225.02 o 
  17   3  -6       93.00       86.28     48.08 o 
  19   3  -6     7758.89     8522.03    413.43 o 
  21   3  -6     3715.58     4180.71    300.73 o 
   2   4  -6     7310.13     7684.03    221.15 o 
   4   4  -6     9385.94     9496.53    174.78 o 
   6   4  -6     3724.04     4126.79    219.95 o 
   8   4  -6     3191.56     3335.36    208.05 o 
  10   4  -6    10904.98    12605.13    426.39 o 
  12   4  -6     1172.97     1086.17    130.37 o 
  14   4  -6     5160.15     5480.81    305.36 o 
  16   4  -6     1508.53     1451.44    167.03 o 
  18   4  -6     3099.60     3668.55    266.10 o 
  20   4  -6     4621.70     5027.59    327.75 o 
  22   4  -6      507.75      454.77    102.21 o 
   3   5  -6      617.03      643.41     65.87 o 
   5   5  -6     1044.90     1135.41     73.60 o 
   9   5  -6     2399.44     2532.80    193.20 o 
  11   5  -6      564.85      473.99     91.08 o 
  13   5  -6       77.77      142.26     58.07 o 
  15   5  -6     1085.64     1219.37    152.81 o 
  17   5  -6      342.08      467.71    103.35 o 
  19   5  -6      909.65      971.45    149.85 o 
  21   5  -6      842.56      915.14    142.18 o 
  16   6  -6     1296.11     1271.77    163.98 o 
  18   6  -6      189.39      272.10     73.65 o 
  20   6  -6      472.56      619.45    126.40 o 
   7   1  -5      606.08      663.78     78.74 o 
   9   1  -5    10874.98    11689.25    352.32 o 
  11   1  -5     6925.89     7540.46    132.47 o 
  13   1  -5     2489.98     2593.54     89.64 o 
  15   1  -5    10607.97    11690.46    405.96 o 
  17   1  -5     1567.88     1728.98    167.91 o 
  19   1  -5     8508.26     9117.54    391.83 o 
  21   1  -5     2942.99     3212.62    241.16 o 
  23   1  -5      375.02      480.83     98.85 o 
  25   1  -5     3476.76     3798.07    285.06 o 
   0   2  -5    19959.13    21305.35    348.12 o 
   2   2  -5     2553.26     2591.78    133.90 o 
   8   2  -5     3540.12     3841.06    197.87 o 
  10   2  -5    14837.16    16160.50    420.17 o 
  12   2  -5     1234.88     1323.44     61.38 o 
  14   2  -5    21160.92    21835.77    549.87 o 
  16   2  -5     9625.00    10168.61    391.31 o 
  18   2  -5      842.93      979.90    128.57 o 
  20   2  -5     4515.38     4778.64    291.17 o 
  22   2  -5      234.48      210.62     59.14 o 
  24   2  -5     6383.11     6499.42    368.94 o 
   1   3  -5     9099.46     9670.54    170.77 o 
   3   3  -5     1030.55     1212.40     71.14 o 
   7   3  -5      263.96      219.27     45.79 o 
   9   3  -5     5707.63     1711.06   3027.46 o 
  11   3  -5     3125.36     3425.98    208.09 o 
  13   3  -5      287.26      404.29     76.38 o 
  15   3  -5      421.23      587.76     98.64 o 
  17   3  -5      100.55       86.45     42.61 o 
  19   3  -5     4916.94     4881.25    289.37 o 
  21   3  -5      824.54      850.97    129.71 o 
  23   3  -5      595.17      682.80    118.38 o 
  25   3  -5      675.76      726.13    133.12 o 
   4   4  -5      222.97      233.49     34.12 o 
   6   4  -5       16.22        6.83      6.09 o 
   8   4  -5     2725.01     2661.70    142.62 o 
  10   4  -5     3742.05       25.86     15.31 o 
  12   4  -5     1841.16     1859.90    162.96 o 
  14   4  -5      377.67      352.58     71.96 o 
  16   4  -5       58.62      101.14     44.83 o 
  18   4  -5      989.78      922.59    132.95 o 
  20   4  -5     2691.32     2926.54    239.47 o 
  22   4  -5      528.82      621.40    116.78 o 
  24   4  -5       71.84      108.02     43.15 o 
  19   5  -5     1347.99     1262.43    157.70 o 
  21   5  -5     1916.06     2296.14    220.93 o 
  23   5  -5     2812.57     2832.54    259.09 o 
  22   6  -5      408.97      559.29    121.87 o 
   8   0  -4     9164.97     9118.55    210.76 o 
  10   0  -4    34937.98    37009.52    378.51 o 
  12   0  -4     8436.68     9351.60    317.24 o 
  14   0  -4    21868.23    22533.33    517.35 o 
  16   0  -4     8547.70     8963.18    342.24 o 
  18   0  -4     4107.30     4300.02    247.25 o 
  20   0  -4     6827.66     7220.32    335.33 o 
  22   0  -4     3372.16     3865.74    256.87 o 
  24   0  -4     5537.81     5550.35    318.78 o 
  26   0  -4     2678.75     2580.02    225.25 o 
   1   1  -4     5194.20     6125.37    172.99 o 
   3   1  -4    14173.77    15825.26    309.79 o 
   5   1  -4    25714.95    15497.36    329.68 o 
   7   1  -4     7471.49     7991.01    171.40 o 
   9   1  -4      996.15     1071.08     52.84 o 
  11   1  -4     2303.87     2643.40    173.18 o 
  13   1  -4     4924.62     5162.97    182.32 o 
  15   1  -4    10260.05    10523.17    364.98 o 
  17   1  -4     6728.69     7270.12    317.78 o 
  19   1  -4     2546.07     2325.67    187.60 o 
  21   1  -4      262.81      271.94     66.70 o 
  23   1  -4     2191.76     2264.32    200.72 o 
  25   1  -4     5269.16     5324.05    322.33 o 
  27   1  -4      422.27      493.40     99.94 o 
   0   2  -4    14413.36    16490.89    277.23 o 
   2   2  -4      674.10      680.46     38.55 o 
   4   2  -4     7952.26     8950.05    245.89 o 
   6   2  -4      705.15      661.39     67.60 o 
   8   2  -4        5.97       -0.94     10.92 o 
  10   2  -4       91.50       66.54     19.57 o 
  12   2  -4     2273.17      909.95   1315.46 o 
  14   2  -4     7580.57     8038.59    313.17 o 
  16   2  -4     3655.64     3738.55    224.71 o 
  18   2  -4      207.47      150.71     43.99 o 
  20   2  -4       24.32       44.86     29.11 o 
  22   2  -4       48.50        4.31     28.21 o 
  24   2  -4     1161.33     1020.19    141.84 o 
  26   2  -4     1424.74     1670.48    185.02 o 
   5   3  -4    17358.12    18551.05    204.23 o 
   7   3  -4      795.23      536.54    227.22 o 
   9   3  -4    16256.25    15456.20    339.13 o 
  15   3  -4    16960.98    16907.99    474.86 o 
  17   3  -4      176.55      211.61     61.17 o 
  19   3  -4     6482.47     5908.14    309.13 o 
  21   3  -4     7284.02     6900.39    347.89 o 
  23   3  -4     3265.63     3181.65    242.79 o 
  25   3  -4     4143.70     4409.50    298.88 o 
   6   4  -4    24795.10    24754.38    346.98 o 
   8   4  -4      905.84      950.25     48.67 o 
  10   4  -4    16509.96    16265.66    349.71 o 
  20   4  -4     5295.95     5446.47    307.57 o 
  22   4  -4      496.44      563.78    103.51 o 
  24   4  -4     6327.74     6658.61    370.77 o 
  26   4  -4     3359.05     3733.14    284.18 o 
   7   5  -4      566.51      644.24     41.25 o 
   9   5  -4      702.26      679.13     46.69 o 
  11   5  -4      382.51      278.53    232.40 o 
  23   5  -4     1258.59     1239.62    164.46 o 
  25   5  -4      824.50      946.37    149.40 o 
   6   6  -4    12671.30    13334.75    194.38 o 
   8   6  -4      394.80      394.41     34.60 o 
  10   6  -4     1928.62     2216.60    140.58 o 
  12   6  -4      490.79      588.65     75.66 o 
   7   7  -4     1901.58     2039.26    148.87 o 
   9   7  -4     8033.11     9193.50    316.17 o 
  11   7  -4     9680.54    10598.57    345.88 o 
  13   7  -4     1587.50     1786.41    146.72 o 
   8   8  -4      139.56      179.86     53.86 o 
  10   8  -4     3830.81     4162.46    235.08 o 
   1   1  -3    32318.22    32250.76    441.05 o 
   3   1  -3      588.64      816.37     63.39 o 
   5   1  -3     3917.41     3991.35     86.33 o 
   7   1  -3     7592.57     8763.02    162.40 o 
   9   1  -3    28877.26    29967.59    453.71 o 
  15   1  -3     7520.93     8240.32    212.04 o 
  17   1  -3     1708.15     1899.50    109.04 o 
  19   1  -3    12825.43    12468.04    289.37 o 
  21   1  -3     9086.93     9207.02    259.78 o 
  23   1  -3      105.07      118.60     35.83 o 
  25   1  -3     1528.96     1552.03    168.29 o 
  27   1  -3      483.18      528.66    101.52 o 
  29   1  -3     4536.11     4516.34    302.86 o 
   4   2  -3    14193.51    15174.42    251.09 o 
   6   2  -3     8559.85     8382.69    269.61 o 
   8   2  -3     6017.75     6416.90    181.28 o 
  10   2  -3    25858.46    27348.26   1171.79 o 
  16   2  -3     4797.12     4913.23    243.77 o 
  18   2  -3     7397.09     7143.16    308.66 o 
  20   2  -3     8771.40     9048.21    359.66 o 
  22   2  -3      349.25      483.03     89.63 o 
  24   2  -3     7064.65     6941.04    344.14 o 
  26   2  -3     2560.60     2580.55    221.57 o 
  28   2  -3     2571.63     2825.77    241.73 o 
   3   3  -3      525.06      662.96     42.58 o 
   5   3  -3     1773.53     1852.04     51.79 o 
   7   3  -3     2733.76     3063.59    100.15 o 
   9   3  -3     8899.83     8196.83    387.53 o 
  11   3  -3    17308.89        3.58     11.51 o 
  19   3  -3     8852.19     8863.47    354.06 o 
  21   3  -3     2202.08     2359.07    192.00 o 
  23   3  -3      248.10      302.07     78.70 o 
  25   3  -3      455.88      292.10     78.31 o 
  27   3  -3      610.03      540.87    103.37 o 
   4   4  -3     2061.87     2310.41     62.25 o 
   6   4  -3        7.56        7.56     12.06 o 
   8   4  -3     1064.74     1086.88     74.05 o 
  10   4  -3     7209.74     7536.78    219.90 o 
  12   4  -3     3451.51     3507.10    102.20 o 
  24   4  -3       37.20      -60.36     61.71 o 
  26   4  -3       24.41       45.48     41.50 o 
   3   5  -3     4870.80     5336.56    196.42 o 
   5   5  -3    14680.72    15027.16    175.70 o 
   7   5  -3      848.20      862.51     48.38 o 
   9   5  -3     7131.34     6987.13    200.31 o 
  11   5  -3     5393.02       16.44     11.42 o 
  13   5  -3     2832.28     2764.59    111.75 o 
  25   5  -3     5435.70     5130.13    327.60 o 
   4   6  -3     2813.52     2863.62    233.64 o 
   6   6  -3     2938.84     2940.26    198.39 o 
   8   6  -3     7250.09     7313.73    414.67 o 
  10   6  -3    32294.29    30421.12    450.99 o 
   3   7  -3      810.61      954.92    105.10 o 
   5   7  -3     1346.90     1501.09     59.35 o 
   7   7  -3      798.31      787.26     67.29 o 
   9   7  -3      416.97      466.07     75.44 o 
  11   7  -3       38.84       51.79     34.99 o 
   4   8  -3      372.43      407.95     48.06 o 
   6   8  -3     2027.44     2318.95    182.02 o 
   8   8  -3     2074.91     2100.30    172.60 o 
  10   8  -3     4069.02     4298.38    250.02 o 
  12   8  -3      267.89      274.53     66.30 o 
  14   8  -3     2521.58     2794.92    206.57 o 
   5   9  -3     6035.95     6057.16    317.78 o 
   7   9  -3        1.22       17.94     27.86 o 
   9   9  -3     8919.47     9668.35    400.78 o 
  11   9  -3     8210.66     8938.18    387.97 o 
  13   9  -3     1774.25     1764.35    175.94 o 
  15   9  -3     4783.33     5421.91    312.21 o 
   6  10  -3      848.55     1072.01    143.82 o 
   8  10  -3     1778.00     1964.83    194.21 o 
  10  10  -3     6245.45     6686.09    357.60 o 
  12  10  -3      305.83      280.09     81.40 o 
   7  11  -3      197.20      192.82     66.10 o 
   9  11  -3      242.35      360.46     95.94 o 
   4   0  -2    10481.02    10994.19    159.27 o 
  16   0  -2     3821.35     4160.51    207.05 o 
  18   0  -2    11341.83    11108.00    353.25 o 
  20   0  -2    10387.00    10664.71    363.96 o 
  22   0  -2     3253.39     3094.93    205.68 o 
  24   0  -2     8584.42     8532.00    359.37 o 
  26   0  -2     1714.62     1904.36    176.46 o 
  28   0  -2     5036.51     4840.14    292.91 o 
  30   0  -2     5880.19     5700.61    330.92 o 
   3   1  -2    15471.26    15943.99    165.01 o 
   5   1  -2    61256.77    57491.06    340.17 o 
   7   1  -2    26655.14    28129.58    352.55 o 
   9   1  -2     2981.84     3347.39    136.57 o 
  11   1  -2     5483.23     1339.89     95.52 o 
  15   1  -2    11382.11    11880.13    342.30 o 
  17   1  -2     3462.51     3916.20    145.11 o 
  19   1  -2     3140.90     3022.89    135.01 o 
  21   1  -2      452.39      414.70     55.70 o 
  23   1  -2     2498.35     2460.69    134.30 o 
  25   1  -2     6631.15     6545.53    227.18 o 
  27   1  -2      366.28      308.32     76.05 o 
  29   1  -2      960.06      855.81    129.88 o 
  31   1  -2       71.62       32.04     43.35 o 
   2   2  -2     2079.25     2239.73     76.34 o 
   4   2  -2    20481.76    20175.98    192.31 o 
   6   2  -2     2596.30     2800.25     80.83 o 
   8   2  -2     1519.58     1647.60     45.25 o 
  10   2  -2      383.08      504.58     55.46 o 
  18   2  -2      769.58      753.55     93.75 o 
  20   2  -2       20.65       -6.75     26.46 o 
  22   2  -2      394.90      436.36     82.07 o 
  24   2  -2     1062.19      882.74    121.19 o 
  26   2  -2      573.82      698.67    110.79 o 
  28   2  -2      162.80       83.23     46.52 o 
  30   2  -2      168.43      235.82     73.43 o 
   3   3  -2     2787.90     2881.88     59.02 o 
   5   3  -2     6921.62     6998.37    122.70 o 
   7   3  -2     2877.21     3669.51    102.56 o 
   9   3  -2    17806.04    16975.51    612.16 o 
  11   3  -2     6830.41     5414.40   2021.59 o 
  23   3  -2     2417.71     2149.39    183.95 o 
  25   3  -2     6088.52     5639.97    309.28 o 
  27   3  -2      306.81      265.17     66.32 o 
  29   3  -2     3471.51     2902.33    241.31 o 
   2   4  -2     8568.60     8876.58     96.17 o 
   4   4  -2    33109.96    33480.73    211.82 o 
   6   4  -2     8996.57     8864.01    124.11 o 
   8   4  -2     3031.64     2986.07    135.56 o 
  10   4  -2    16254.56    16621.61    224.59 o 
  12   4  -2     2847.40     2800.21    115.92 o 
  14   4  -2    28806.55    26709.14    375.52 o 
  26   4  -2     4580.50     4787.08    299.06 o 
  28   4  -2     1273.55     1223.29    158.18 o 
   1   5  -2      473.09      461.23     38.10 o 
   3   5  -2     2591.18     2744.15     58.87 o 
   5   5  -2     4754.47     4941.02     82.05 o 
   7   5  -2      437.36      461.42     44.77 o 
   9   5  -2     1360.86     1261.46     59.74 o 
  11   5  -2      879.14      344.55    423.42 o 
  13   5  -2     2484.58     2573.97    160.14 o 
  15   5  -2     7374.90     7256.07    472.13 o 
  17   5  -2      430.55      374.74     54.09 o 
   0   6  -2     6668.75     6948.76    131.49 o 
   2   6  -2      285.78      319.23     33.44 o 
   4   6  -2     4047.65     4334.41    102.75 o 
   6   6  -2     6671.47     6543.19    204.55 o 
   8   6  -2       56.38       57.09     21.59 o 
  10   6  -2     1238.19      255.31    580.98 o 
  12   6  -2      367.64      358.09     54.62 o 
  14   6  -2     2913.89     2919.59    165.52 o 
  16   6  -2     1823.16     2087.71    150.92 o 
   1   7  -2    15415.69    16261.07    159.40 o 
   3   7  -2     1601.06     1555.60     65.59 o 
   5   7  -2    14125.85    14086.76    212.77 o 
   7   7  -2      730.94      701.70     51.91 o 
   9   7  -2     9545.46    10075.38    207.58 o 
  11   7  -2     9296.37     9443.48    270.93 o 
  13   7  -2     2258.18     2307.65    145.47 o 
  15   7  -2     7679.43     8011.17    291.80 o 
  17   7  -2      946.65      931.58    109.27 o 
  19   7  -2     7781.64     8488.06    345.11 o 
   0   8  -2    14389.44    15159.16    256.22 o 
   2   8  -2      650.72      641.10     35.10 o 
   4   8  -2    18157.98    18356.34    253.19 o 
   6   8  -2    14690.28    15105.77    246.50 o 
   8   8  -2     2696.84     2793.31    112.42 o 
  10   8  -2     4672.86     5023.46    159.48 o 
  12   8  -2       21.49        4.85     17.21 o 
  14   8  -2     8143.13     7831.48    287.13 o 
  16   8  -2     5452.95     5825.54    263.91 o 
  18   8  -2      447.66      511.61     82.53 o 
  20   8  -2     1099.82     1177.30    132.28 o 
   1   9  -2     1532.68     1475.04     61.67 o 
   3   9  -2      408.20      395.97     31.36 o 
   5   9  -2       85.35      104.43     26.06 o 
   7   9  -2      385.54      385.90     44.46 o 
   9   9  -2      496.05      468.21     50.87 o 
  11   9  -2      756.70      729.37     66.60 o 
  13   9  -2      787.61      823.90     73.99 o 
   2  10  -2      406.47      547.40    106.48 o 
   4  10  -2      740.01      907.30    131.92 o 
   6  10  -2      459.25      486.30    102.73 o 
   8  10  -2     3016.81     2869.70    237.64 o 
  10  10  -2     6239.43     6648.04    361.35 o 
  12  10  -2      343.39      342.00     86.43 o 
  14  10  -2     1680.72     1597.56    183.71 o 
  16  10  -2      629.76      689.39    126.31 o 
   3  11  -2     3131.84     3156.87    263.35 o 
   5  11  -2    12005.58    12575.56    525.41 o 
   7  11  -2     1773.55     1932.70    206.39 o 
   9  11  -2     2451.88     2834.90    249.99 o 
  11  11  -2     2925.70     2874.22    254.66 o 
  13  11  -2     3588.66     3452.34    281.92 o 
  15  11  -2     8476.91     9012.77    461.75 o 
  17  11  -2      919.64      739.68    137.66 o 
   6  12  -2      715.87      775.64    142.87 o 
   8  12  -2      511.95      605.97    121.33 o 
  10  12  -2     2567.11     2562.85    252.84 o 
  12  12  -2       42.01       30.20     48.60 o 
  14  12  -2     1294.98     1341.44    188.45 o 
   7  13  -2       11.10       71.47     37.09 o 
   9  13  -2      301.23      239.66     91.43 o 
  11  13  -2       12.49      186.53     73.73 o 
   5   1  -1    39966.46    39139.68    221.65 o 
  13   1  -1     6386.22     7045.37    230.38 o 
  15   1  -1    13563.26    13294.82    238.22 o 
  17   1  -1      805.11      727.20     59.86 o 
  19   1  -1     4887.73     4984.26    163.49 o 
  21   1  -1     1363.04     1557.48    138.03 o 
  23   1  -1     1435.03     1423.34     97.30 o 
  25   1  -1     6401.64     6119.28    209.07 o 
  27   1  -1      346.50      268.22     73.03 o 
  29   1  -1     3505.08     3135.27    237.26 o 
  31   1  -1      981.23      954.83    137.51 o 
   0   2  -1   115880.86    87904.84    537.82 o 
   2   2  -1     8452.69     9501.86     72.47 o 
   4   2  -1    73286.43    65920.97    994.48 o 
   6   2  -1    58697.54    53415.64    508.30 o 
   8   2  -1     4737.69     4762.89     98.18 o 
  10   2  -1    19858.66    20259.18    236.05 o 
  12   2  -1       46.33       44.40     22.11 o 
  14   2  -1    28027.35    28264.31    480.09 o 
  22   2  -1      241.13      149.06     47.21 o 
  24   2  -1    10901.54    10367.82    386.19 o 
  26   2  -1     6562.08     6168.01    307.64 o 
  28   2  -1     1679.86     1509.48    165.69 o 
  30   2  -1     1939.80     1859.92    188.19 o 
  32   2  -1      443.29      231.90     76.09 o 
   1   3  -1     5519.52     5652.33     82.75 o 
   3   3  -1     4698.56     4940.13     98.95 o 
   5   3  -1     1221.78     1063.88     56.19 o 
   7   3  -1     6056.20     6876.22    118.44 o 
   9   3  -1    17706.33    17573.49    414.91 o 
  11   3  -1    11420.08    11195.02    332.80 o 
  13   3  -1     3263.69     3276.95    103.20 o 
  15   3  -1     6044.91     6349.59    237.64 o 
  17   3  -1     2158.74     2382.38    159.35 o 
  25   3  -1     2018.06     1793.49    168.64 o 
  27   3  -1       46.29        0.70     29.18 o 
  29   3  -1     2009.76     1544.80    170.43 o 
  31   3  -1      486.28      348.14     85.86 o 
   0   4  -1    20494.52    19662.28    383.74 o 
   2   4  -1     7806.72     8112.19    126.48 o 
   4   4  -1     1910.72     2245.60     84.17 o 
   6   4  -1      144.52      188.62     41.32 o 
   8   4  -1     3068.81     3070.75     76.67 o 
  10   4  -1     9206.42     8831.34    202.69 o 
  12   4  -1     3690.82     3711.06    222.50 o 
  14   4  -1      968.72      999.59     62.92 o 
  16   4  -1      405.33      381.04     64.03 o 
  18   4  -1      948.66     1066.04    110.93 o 
  20   4  -1     4675.94     4904.45    253.82 o 
  28   4  -1      887.24      940.22    133.62 o 
  30   4  -1     1200.39     1051.96    149.07 o 
   1   5  -1     6195.31     6849.47    121.43 o 
   3   5  -1    12521.65    12640.41    229.84 o 
   5   5  -1    67844.55    64705.88    530.32 o 
   7   5  -1    14512.06    14070.88    266.40 o 
   9   5  -1     7090.80     7334.94    210.93 o 
  11   5  -1     6687.19     6801.63    219.25 o 
  13   5  -1     8523.92     8484.88    268.29 o 
  15   5  -1    43307.40    42544.93    645.27 o 
  17   5  -1     4080.63     4385.21    223.21 o 
  19   5  -1      809.50      686.52     94.90 o 
  21   5  -1     3681.91     3834.62    236.39 o 
  29   5  -1     1041.78     1114.96    153.96 o 
   0   6  -1    28485.28    28263.48    315.94 o 
   2   6  -1     5484.92     5740.62    139.50 o 
   4   6  -1    23708.48    24237.19    288.59 o 
   6   6  -1     3032.30     2885.39    125.72 o 
   8   6  -1     1388.79     1367.45     93.06 o 
  10   6  -1    16603.33    17159.47    352.59 o 
  12   6  -1     2544.67     2480.57    143.32 o 
  14   6  -1     9065.03     8845.60    292.36 o 
  16   6  -1     4036.21     4422.24    220.83 o 
  18   6  -1     3237.71     3319.83    204.01 o 
  20   6  -1     7547.80     7633.69    328.83 o 
  22   6  -1      442.05      472.51     87.93 o 
  24   6  -1     3948.72     3822.75    261.12 o 
   1   7  -1     1185.31     1077.93     75.12 o 
   3   7  -1      697.25      769.77     57.72 o 
   5   7  -1     5796.69     5825.57    157.21 o 
   7   7  -1     2829.19     2678.40    194.55 o 
   9   7  -1      250.58      258.68     47.43 o 
  11   7  -1      416.80      490.53     66.15 o 
  13   7  -1       86.48       92.90     33.77 o 
  15   7  -1     2006.77     2266.09    158.90 o 
  17   7  -1      182.37      315.91     65.54 o 
  19   7  -1     1021.24     1166.57    126.15 o 
  21   7  -1       13.35      -35.06     40.66 o 
  23   7  -1      862.55      757.48    115.17 o 
  25   7  -1      440.73      437.43     98.52 o 
   0   8  -1     7615.66     7821.08    196.31 o 
   2   8  -1      254.39      267.00     35.47 o 
   4   8  -1     6833.49     6743.71    179.39 o 
   6   8  -1     8772.44     8874.33    210.40 o 
   8   8  -1      289.24      277.08     38.30 o 
  10   8  -1     3325.08     3301.96    171.52 o 
  12   8  -1      306.96      260.21     50.32 o 
  14   8  -1     4602.51     4470.42    222.38 o 
  16   8  -1     6007.83     6237.68    279.57 o 
  18   8  -1      953.01      997.88    120.93 o 
  20   8  -1     1245.36     1501.08    153.46 o 
  22   8  -1       24.23       87.20     44.31 o 
  24   8  -1     2682.70     2604.10    225.91 o 
   1   9  -1     9146.43     9186.54    173.16 o 
   3   9  -1     2802.15     3129.19    130.74 o 
   5   9  -1    14185.91    14728.04    284.61 o 
   7   9  -1     1545.94     1623.59     97.47 o 
   9   9  -1     6459.16     6428.50    197.42 o 
  11   9  -1     8216.01     8300.50    233.87 o 
  13   9  -1     4204.06     4240.59    220.83 o 
  15   9  -1     7666.82     7952.28    315.37 o 
  17   9  -1      855.08      760.30    102.62 o 
  19   9  -1     4775.82     4920.71    280.24 o 
  21   9  -1     1042.30     1170.40    144.22 o 
  23   9  -1      677.66      768.33    125.66 o 
   0  10  -1    16618.88    17170.33    322.44 o 
   2  10  -1      521.37      536.24     43.63 o 
   4  10  -1     1798.82     1746.55    102.89 o 
   6  10  -1     1801.39     1813.21    143.71 o 
   8  10  -1      856.39      876.30     75.20 o 
  10  10  -1     4889.16     4845.73    184.45 o 
  12  10  -1      196.63      256.24     81.06 o 
  14  10  -1     2326.18     2441.96    140.94 o 
   1  11  -1     1290.03     1305.24    173.94 o 
   3  11  -1      344.46      373.45     96.27 o 
   5  11  -1      264.27      314.91     86.48 o 
   7  11  -1       12.28       58.27     48.90 o 
   9  11  -1      320.18      310.48     84.60 o 
  11  11  -1      342.03      321.56     82.62 o 
  13  11  -1     1233.58     1086.06    159.36 o 
  15  11  -1       66.55       65.54     61.85 o 
  17  11  -1      141.43       52.78     39.88 o 
  19  11  -1       23.77        4.83     51.22 o 
   2  12  -1       81.17       87.87     51.33 o 
   4  12  -1     6642.85     6887.19    417.31 o 
   6  12  -1     5391.06     5615.25    377.42 o 
   8  12  -1       82.75      156.16     78.02 o 
  10  12  -1     2164.84     2402.17    245.98 o 
  12  12  -1       11.38       -6.22     45.42 o 
  14  12  -1     3435.10     3042.27    281.56 o 
  16  12  -1     2658.95     2391.82    262.65 o 
   5  13  -1     3331.71     3620.10    315.57 o 
   7  13  -1       28.88       81.64     64.18 o 
   9  13  -1     3286.26     3148.00    297.26 o 
  11  13  -1     4116.63     3985.42    334.56 o 
   4   0   0     3232.87     3553.27     84.94 o 
   6   0   0    47277.37    44917.50    370.23 o 
   8   0   0     7472.82     6911.20    168.93 o 
  10   0   0   140230.84   116504.00   1914.07 o 
  12   0   0    55387.16    53846.01    791.96 o 
  14   0   0     2078.81     2362.22    126.74 o 
  16   0   0     2559.09     2626.16    142.48 o 
  18   0   0     7338.39     7346.69    251.31 o 
  20   0   0    31825.71    31243.49    558.45 o 
  22   0   0     2474.12     2702.96    173.20 o 
  24   0   0      377.13      409.55     70.77 o 
  26   0   0       78.99       97.72     42.62 o 
  28   0   0     8596.23     7752.21    341.41 o 
  30   0   0    10143.72     9738.96    398.55 o 
   3   1   0     3674.25     4036.74     82.81 o 
   5   1   0    30246.88    29017.05    193.23 o 
   7   1   0    11750.98    12378.40    145.94 o 
   9   1   0     2745.99     2777.03    118.28 o 
  11   1   0    13979.42    14998.02    205.55 o 
  13   1   0     9192.81     9957.30    218.81 o 
  15   1   0     6789.19     6724.40    162.27 o 
  17   1   0      219.04      262.13     35.42 o 
  19   1   0     4545.91     4327.55    143.10 o 
  21   1   0      284.45      363.48     44.04 o 
  23   1   0     1017.83     1056.43     78.39 o 
  25   1   0     6745.81     6614.93    208.72 o 
  27   1   0       45.76       67.29     45.59 o 
  29   1   0     2745.24     2649.79    205.75 o 
  31   1   0      436.38      440.29     88.44 o 
   0   2   0       29.66       97.89     21.52 o 
   2   2   0      547.64      558.65     37.28 o 
   4   2   0     1130.92     1357.75     61.63 o 
   6   2   0       29.14       43.88     16.18 o 
   8   2   0       99.27      125.58     20.93 o 
  10   2   0       37.97       70.39     23.65 o 
  12   2   0      122.59      126.84     20.23 o 
  14   2   0     3351.04     3603.33    169.27 o 
  16   2   0       32.22       30.31     23.07 o 
  18   2   0      119.05      140.10     46.54 o 
  20   2   0      927.23      984.40    110.41 o 
  22   2   0      510.82      478.64     76.83 o 
  24   2   0      656.04      931.61    111.02 o 
  26   2   0      568.75      396.08     78.95 o 
  28   2   0        8.70        1.57     26.28 o 
  30   2   0      192.26      110.33     53.55 o 
  32   2   0        2.07      -28.72     52.02 o 
   1   3   0    46618.41    45282.44    374.02 o 
   3   3   0       92.44      104.26     14.74 o 
   5   3   0    29302.05    30239.86    347.36 o 
   7   3   0      102.55       99.39     17.34 o 
   9   3   0    47951.98    46138.05    436.50 o 
  11   3   0    49584.75    48129.18    395.64 o 
  13   3   0      777.69      958.25     59.41 o 
  15   3   0    20747.75    20286.03    425.22 o 
  17   3   0      513.55      495.54     72.74 o 
  19   3   0     9095.73     9330.52    331.79 o 
  21   3   0    15213.73    15195.84    448.26 o 
  23   3   0      110.06       87.05     45.27 o 
  27   3   0        4.44       -6.19     26.64 o 
  29   3   0     3468.32     3022.33    230.16 o 
  31   3   0     3037.25     2871.80    229.06 o 
   0   4   0    22206.86    20969.17    416.72 o 
   2   4   0     4117.73     3970.47     93.61 o 
   4   4   0    39351.76    38579.68    428.33 o 
   6   4   0      423.28      694.79     42.95 o 
   8   4   0    15700.03    16183.66    217.71 o 
  10   4   0    36205.12    36828.52    604.00 o 
  12   4   0     1549.71     1583.43    171.91 o 
  14   4   0    20416.05    20602.23    426.06 o 
  16   4   0    13321.31    13224.98    366.90 o 
  18   4   0     6874.95     7583.39    294.34 o 
  20   4   0    20716.29    21640.00    533.42 o 
  22   4   0     2976.27     3176.69    216.67 o 
  24   4   0     4581.39     4453.54    272.41 o 
  26   4   0     2543.66     2836.95    226.23 o 
  28   4   0     1698.98     1961.89    183.71 o 
  30   4   0     1922.12     1715.66    182.02 o 
   1   5   0     1393.31     1201.32     79.14 o 
   3   5   0      489.80      519.56     38.00 o 
   5   5   0      865.14     1045.04     79.50 o 
   7   5   0     3239.97     3582.42    108.79 o 
   9   5   0     6383.62     5766.21    197.81 o 
  11   5   0     3248.93     3340.54    163.55 o 
  13   5   0      347.10      291.03     53.99 o 
  15   5   0     5693.25     5585.84    239.67 o 
  17   5   0     3003.69     3317.65    195.21 o 
  19   5   0      560.49      623.94     93.69 o 
  21   5   0     3051.07     3487.96    224.36 o 
  23   5   0       17.22       -1.12     35.16 o 
  25   5   0      574.17      514.18     95.79 o 
  27   5   0       46.67       17.71     47.74 o 
   0   6   0    10960.18    10824.65    367.97 o 
   2   6   0      780.32      793.96     51.13 o 
   4   6   0     8430.68     8328.01    190.64 o 
   6   6   0     4922.18     5209.81    193.70 o 
   8   6   0      491.16      451.74     60.08 o 
  10   6   0     6918.48     6995.23    241.88 o 
  12   6   0      416.06      401.65     62.04 o 
  14   6   0     2796.79     2947.94    175.16 o 
  16   6   0     4078.41     4532.48    229.50 o 
  18   6   0      369.71      506.78     82.88 o 
  20   6   0     2473.00     2687.25    196.19 o 
  22   6   0      417.16      437.19     84.62 o 
  24   6   0     1258.37     1299.51    154.23 o 
  26   6   0      860.11     1029.03    142.35 o 
  28   6   0       42.68       69.74     51.43 o 
   1   7   0    46114.27    45975.36    419.57 o 
   3   7   0     1422.82     1282.79     70.21 o 
   5   7   0    16172.95    17121.63    482.27 o 
   7   7   0       33.37        6.33     21.45 o 
   9   7   0    24424.11    24276.71    467.51 o 
  11   7   0    32355.76    30886.84    547.60 o 
  13   7   0      432.47      494.07     76.58 o 
  15   7   0     7465.94     7084.75    291.68 o 
  17   7   0     2572.95     2745.72    188.34 o 
  19   7   0     7102.65     7067.65    319.87 o 
  21   7   0     9458.82     9565.43    393.70 o 
  23   7   0      107.19      214.54     66.75 o 
  25   7   0     2098.49     1977.90    198.69 o 
  27   7   0      452.11      329.97     89.69 o 
   0   8   0    24850.79    24693.17    505.58 o 
   2   8   0       91.76       85.58     19.14 o 
   4   8   0    11561.36    11659.81    258.74 o 
   6   8   0     7323.23     7230.30    205.16 o 
   8   8   0       57.31       61.72     24.83 o 
  10   8   0     4471.79     4689.81    219.32 o 
  12   8   0      185.03      154.40     45.74 o 
  14   8   0     3643.84     3710.97    213.55 o 
  16   8   0     2216.06     2190.12    171.79 o 
  18   8   0      979.83      983.14    121.79 o 
  20   8   0     2596.71     2772.54    215.14 o 
  22   8   0      822.93      815.22    122.47 o 
  24   8   0     3600.97     3872.33    278.39 o 
  26   8   0     1142.38     1151.63    157.78 o 
   1   9   0     1669.28     1680.41     91.77 o 
   3   9   0      480.72      614.52    112.82 o 
   5   9   0      420.61      480.76     57.60 o 
   7   9   0        6.40       10.54     24.33 o 
   9   9   0      153.76      137.42     34.94 o 
  11   9   0     1191.67     1228.44    119.76 o 
  13   9   0      231.81      210.54     50.87 o 
  15   9   0     1296.37     1372.57    138.81 o 
  17   9   0      686.17      819.40    111.42 o 
  19   9   0      108.08       86.88     50.80 o 
  21   9   0        2.64       91.73     54.46 o 
  23   9   0      109.37       59.30     34.68 o 
  25   9   0      180.71      201.49     70.81 o 
   0  10   0    21739.40    22818.24    410.60 o 
   2  10   0     2294.90     2388.65    129.63 o 
   4  10   0     2241.29     2296.20    128.08 o 
   6  10   0     3305.58     3216.65    152.44 o 
   8  10   0     1746.94     1999.66    122.61 o 
  10  10   0    11740.98    11469.92    299.60 o 
  12  10   0     2811.42     2875.27    154.12 o 
  14  10   0      396.06      461.32     83.87 o 
  16  10   0     1803.04     1760.15    164.15 o 
  18  10   0     1072.33      999.96    130.91 o 
  20  10   0     4230.30     4329.66    279.34 o 
  22  10   0      973.78      935.37    134.41 o 
  24  10   0      191.69      180.30     67.86 o 
   1  11   0     3430.38     3687.74    120.72 o 
   3  11   0     1381.81     1263.59     82.75 o 
   5  11   0     5869.09     5740.63    211.08 o 
   7  11   0      234.85      196.76     43.37 o 
   9  11   0     4801.43     4951.20    203.07 o 
  11  11   0     5097.37     5244.80    211.65 o 
  13  11   0     4488.21     4337.00    222.58 o 
  15  11   0     4252.49     4350.08    337.31 o 
   0  12   0     9497.27     8501.68    470.03 o 
   2  12   0       71.05      108.31     52.59 o 
   4  12   0       30.34       29.66     48.18 o 
   6  12   0       19.14       -2.20     35.36 o 
   8  12   0     1583.38     1545.41    202.20 o 
  10  12   0     4216.81     4312.04    336.92 o 
  12  12   0      241.68      205.56     72.74 o 
  14  12   0      341.75      336.77    108.68 o 
  16  12   0      339.02      330.90    102.56 o 
   3  13   0        0.58       14.14     34.60 o 
   5  13   0      771.25      503.98    121.45 o 
   7  13   0      309.80      229.03     82.80 o 
   9  13   0      580.63      593.72    137.40 o 
   1   1   1    27225.87    25011.07    270.32 o 
   3   1   1     6959.27     7249.96    133.34 o 
   5   1   1    41065.85    39516.01    202.00 o 
   7   1   1    12033.84    12826.65    102.12 o 
   9   1   1     8539.19     8465.99     95.65 o 
  11   1   1    20149.89    21583.51    193.28 o 
  13   1   1     6115.08     6696.03    117.58 o 
  15   1   1    15819.26    15920.11    197.83 o 
  17   1   1      952.91      834.13     59.43 o 
  19   1   1     4861.44     4894.37    120.89 o 
  21   1   1     1846.35     1903.67     80.90 o 
  23   1   1     1499.30     1628.09     79.15 o 
  25   1   1     6579.96     6231.05    190.22 o 
  27   1   1      380.47      408.17     71.53 o 
  29   1   1     3161.24     2904.54    203.45 o 
   2   2   1     8490.14     9501.92     82.05 o 
   4   2   1    77954.36    68762.84   1662.29 o 
   6   2   1    65912.23    62112.51    761.03 o 
   8   2   1     3545.16     3520.64     75.09 o 
  10   2   1    20414.73    20568.07    351.33 o 
  12   2   1       37.74       43.68     11.24 o 
  14   2   1    29917.67    29630.23    490.40 o 
  16   2   1    27946.15    27841.54    511.28 o 
  18   2   1     2023.90     2150.99    152.06 o 
  20   2   1     9356.84     9554.00    341.25 o 
  22   2   1      202.92      205.44     60.74 o 
  24   2   1    11174.28    10737.07    470.49 o 
  26   2   1     7064.46     7015.72    344.35 o 
  28   2   1     1184.59     1221.16    131.42 o 
  30   2   1     1499.46     1206.95    143.32 o 
   1   3   1     4984.53     5040.78    124.65 o 
   3   3   1     5322.11     5362.17     92.83 o 
   5   3   1     1660.42     1627.74     89.87 o 
   7   3   1     6412.63     7187.76    127.69 o 
   9   3   1    16512.29    16252.64    177.20 o 
  11   3   1    10692.78    10670.80    153.79 o 
  13   3   1     3501.49     3789.71    178.92 o 
  15   3   1     5584.67     5771.36    233.54 o 
  17   3   1     2248.46     2257.72    154.92 o 
  19   3   1     6552.20     6489.74    279.57 o 
  21   3   1     4582.44     4792.29    252.11 o 
  23   3   1      964.90      872.15    117.07 o 
  25   3   1     2243.56     2265.98    198.28 o 
  27   3   1       45.64       37.59     24.07 o 
  29   3   1     1986.49     1618.08    163.58 o 
   0   4   1    18834.51    18683.66    308.27 o 
   2   4   1     7767.22     8107.12    144.59 o 
   4   4   1     2424.71     2746.88     71.70 o 
   6   4   1      267.28      268.32     26.79 o 
   8   4   1     2942.20     3002.99    116.51 o 
  10   4   1     8934.58     9285.31    173.78 o 
  12   4   1     3565.25     3876.48    180.94 o 
  14   4   1     1358.25     1499.55    121.90 o 
  16   4   1      627.35      566.42     79.44 o 
  18   4   1      994.09     1053.65    113.15 o 
  20   4   1     4513.10     4303.56    239.55 o 
  22   4   1      367.06      440.00     78.05 o 
  24   4   1      525.51      558.04     99.11 o 
  26   4   1      256.14      355.45     81.92 o 
  28   4   1      832.88      860.40    135.28 o 
  30   4   1     1152.15      965.68    131.20 o 
   1   5   1     8309.52     8800.30    242.44 o 
   3   5   1    13584.83    14083.18    211.47 o 
   5   5   1    72103.91    68962.84    736.13 o 
   7   5   1    15790.14    15620.29    223.79 o 
   9   5   1     6144.75     6317.23    149.06 o 
  11   5   1     7335.95     7729.93    264.69 o 
  13   5   1     8055.61     8208.06    284.08 o 
  15   5   1    43210.02    43177.43    690.83 o 
  17   5   1     4773.75     4774.31    239.58 o 
  19   5   1      280.84      210.28     48.59 o 
  21   5   1     3398.28     3644.17    231.87 o 
  23   5   1     3440.18     3422.21    240.49 o 
  25   5   1     9841.06     9958.33    430.27 o 
  27   5   1     1146.63     1376.51    169.79 o 
   0   6   1    26810.89    26619.83    589.16 o 
   2   6   1     5229.61     5347.83    142.04 o 
   4   6   1    22823.44    23254.39    355.62 o 
   6   6   1     3811.44     3919.65    186.58 o 
   8   6   1     1498.62     1375.73    104.21 o 
  10   6   1    16058.18    16112.95    399.12 o 
  12   6   1     2387.69     2564.85    164.02 o 
  14   6   1    10079.58    10116.14    337.88 o 
  16   6   1     3725.39     3835.77    221.34 o 
  18   6   1     3021.59     2758.22    195.94 o 
  20   6   1     7583.04     7586.94    335.96 o 
  22   6   1      400.08      551.00     97.69 o 
  24   6   1     4203.49     4114.23    276.37 o 
  26   6   1     1514.28     1638.27    184.44 o 
   1   7   1     1058.54     1007.82    139.55 o 
   3   7   1      763.26      779.77     57.87 o 
   5   7   1     5788.15     5839.86    220.05 o 
   7   7   1     2774.39     2663.70    165.98 o 
   9   7   1      205.11      202.15     48.99 o 
  11   7   1      355.42      504.52     78.08 o 
  13   7   1      118.05      101.75     46.37 o 
  15   7   1     2164.34     2192.05    168.66 o 
  17   7   1      203.93      273.09     65.73 o 
  19   7   1      968.68      788.69    113.67 o 
  21   7   1       16.77       29.86     41.24 o 
  23   7   1      883.94      965.97    133.90 o 
  25   7   1      408.54      440.86     99.01 o 
   0   8   1     9078.24     9403.10    404.65 o 
   2   8   1      220.39      185.63     32.21 o 
   4   8   1     6876.63     6916.76    183.11 o 
   6   8   1     9890.60     9536.90    253.40 o 
   8   8   1      219.38      217.02     50.64 o 
  10   8   1     3820.41     3682.33    210.49 o 
  12   8   1      394.53      336.81     67.57 o 
  14   8   1     4602.88     4770.15    253.89 o 
  16   8   1     6191.08     5989.40    293.70 o 
  18   8   1      731.05      745.89    112.25 o 
  20   8   1     1356.43     1602.48    168.08 o 
  22   8   1       25.82       52.62     41.04 o 
  24   8   1     2399.85     2517.16    226.85 o 
   1   9   1     8298.46     8158.90    209.87 o 
   3   9   1     3321.22     3269.88    133.28 o 
   5   9   1    14604.22    13908.02    320.53 o 
   7   9   1     1632.79     1737.50    115.40 o 
   9   9   1     6122.05     5853.70    212.70 o 
  11   9   1     7519.24     7541.63    316.49 o 
  13   9   1     4515.48     4421.54    248.89 o 
  15   9   1     8439.80     8359.38    354.16 o 
  17   9   1     1045.20     1243.79    143.48 o 
  19   9   1     4824.37     4593.40    281.90 o 
  21   9   1      897.51     1025.71    141.80 o 
  23   9   1      923.34     1005.58    143.74 o 
   0  10   1    15306.10    14945.90    350.47 o 
   2  10   1      572.68      575.82     58.81 o 
   4  10   1     2213.54     2210.20    134.17 o 
   6  10   1     2013.00     1999.10    127.41 o 
   8  10   1      745.81      671.89     77.77 o 
  10  10   1     4584.01     4461.65    226.88 o 
  12  10   1      139.48      179.95     55.59 o 
  14  10   1     2515.16     2289.34    189.24 o 
  16  10   1     1745.09     2006.53    183.24 o 
  18  10   1      867.83      765.79    117.16 o 
  20  10   1     2956.71     2995.46    237.51 o 
  22  10   1        7.32       67.23     55.82 o 
   1  11   1     1272.00     1291.46     76.33 o 
   3  11   1      344.02      383.72     58.72 o 
   5  11   1      297.19      290.98     52.05 o 
   7  11   1       14.75       17.27     20.29 o 
   9  11   1      324.90      315.04     55.02 o 
  11  11   1      401.23      440.58     65.59 o 
  13  11   1     1223.65     1120.38    106.23 o 
  15  11   1      101.95      158.34     40.89 o 
  17  11   1      157.15      110.49     60.34 o 
  19  11   1       13.02       86.75     60.44 o 
  21  11   1      339.81      343.15     90.45 o 
   0  12   1     4166.36     4359.28    203.20 o 
   2  12   1      169.76      126.30     30.01 o 
   4  12   1     7108.86     6795.21    252.23 o 
   6  12   1     5573.48     5633.70    231.23 o 
   8  12   1       27.63       37.50     24.72 o 
  10  12   1     2192.54     2090.22    143.76 o 
  12  12   1       19.66       58.12     34.48 o 
   1  13   1     3624.36     3945.82    342.15 o 
   3  13   1      246.70      299.18     98.03 o 
   5  13   1     3369.16     3367.00    316.11 o 
   0   0   2   100152.87    73238.48    410.83 o 
   2   0   2    11262.43    11618.28     97.17 o 
   4   0   2    10619.07    10318.09    138.61 o 
   6   0   2     8507.85     8439.54    183.39 o 
   8   0   2     9300.72     9603.93    212.46 o 
  10   0   2    38475.04    37410.49    460.78 o 
  12   0   2      651.32      765.95     72.05 o 
  14   0   2     9747.19     9638.38    166.55 o 
  16   0   2     4630.32     4655.54    126.79 o 
  18   0   2    11408.08    10768.93    206.67 o 
  20   0   2    10567.79    10710.41    221.19 o 
  22   0   2     3606.17     3454.27    134.12 o 
  24   0   2     7892.82     7685.76    234.13 o 
   1   1   2    12853.16    12456.88    205.47 o 
   3   1   2    15696.05    15756.29    116.05 o 
   5   1   2    57602.22    52580.70    568.05 o 
   7   1   2    25894.55    26084.92    229.99 o 
   9   1   2     4689.31     4841.84     80.53 o 
  11   1   2     5219.44     6114.24     83.76 o 
  13   1   2     7022.37     7238.23    124.10 o 
  15   1   2    10714.07    10925.96    155.52 o 
  17   1   2     3563.73     3757.02    125.47 o 
  19   1   2     4374.96     4458.01    115.87 o 
  21   1   2      871.78      787.56     45.27 o 
  23   1   2     2407.11     2341.15    117.02 o 
  25   1   2     6302.53     6069.50    197.60 o 
  27   1   2      347.89      383.85     88.00 o 
   0   2   2    36510.50    38312.82    319.14 o 
   2   2   2     2062.31     2166.65     46.31 o 
   4   2   2    20916.91    20402.94    158.15 o 
   6   2   2     2200.39     2112.78     56.71 o 
   8   2   2     1562.57     1694.08     45.81 o 
  10   2   2      282.03      412.35     36.96 o 
  12   2   2      894.89     1001.77     59.53 o 
  14   2   2     6155.57     6047.78    157.72 o 
  16   2   2     2472.66     2515.27    109.16 o 
  18   2   2      806.68      681.47     88.65 o 
  20   2   2       10.57        0.20     26.62 o 
  22   2   2      385.04      406.74     80.03 o 
  24   2   2     1175.84     1128.44     86.80 o 
  26   2   2      604.78      800.03     76.47 o 
  28   2   2      166.26       92.77     50.80 o 
   1   3   2    22756.51    22371.95    200.47 o 
   3   3   2     2339.32     2380.21     70.70 o 
   5   3   2     7381.26     7089.13    115.91 o 
   7   3   2     2512.72     3007.96    138.96 o 
   9   3   2    19131.44    19496.09    232.72 o 
  11   3   2     8029.17     8656.04    217.74 o 
  13   3   2     9596.63     9879.89    300.15 o 
  15   3   2    19345.69    19456.22    443.71 o 
  17   3   2     1695.51     1853.19    143.57 o 
  19   3   2     8015.07     7904.55    312.02 o 
  21   3   2     7691.00     8053.60    334.35 o 
  23   3   2     2233.92     2123.35    182.12 o 
  25   3   2     5331.27     5629.82    311.99 o 
  27   3   2      264.57      304.86     49.33 o 
  29   3   2     3632.06     3699.21    281.20 o 
   0   4   2    23320.42    23627.65    307.50 o 
   2   4   2     9945.09    10979.47    212.39 o 
   4   4   2    30429.03    30333.18    339.22 o 
   6   4   2    11157.92    10850.99    336.50 o 
   8   4   2     3216.65     3256.95     93.84 o 
  10   4   2    17677.16    17465.88    238.57 o 
  12   4   2     3292.92     3369.77    111.97 o 
  14   4   2    27377.24    25774.99    521.62 o 
  16   4   2    11284.98    11641.06    368.23 o 
  18   4   2     2056.16     1853.97    155.41 o 
  20   4   2     8503.53     8580.97    343.02 o 
  22   4   2       34.23       53.58     39.52 o 
  24   4   2     6839.28     6833.67    342.26 o 
  26   4   2     4172.49     4684.39    299.23 o 
  28   4   2     1515.88     1241.42    162.30 o 
   1   5   2      839.76      936.16     57.77 o 
   3   5   2     2749.12     3045.97    102.04 o 
   5   5   2     4763.63     4598.20     97.45 o 
   7   5   2      545.96      542.44     39.89 o 
   9   5   2     1220.96     1219.52     64.48 o 
  11   5   2      804.53      764.65     54.89 o 
  13   5   2     2435.38     2598.06    172.39 o 
  15   5   2     6909.77     7079.75    291.33 o 
  17   5   2      489.94      482.61     80.90 o 
  19   5   2      953.68      958.13    115.60 o 
  21   5   2      697.67      723.98    106.38 o 
  23   5   2      625.35      592.97    101.55 o 
  25   5   2     1665.89     1799.27    184.49 o 
  27   5   2      123.33      165.67     75.35 o 
   0   6   2     7651.34     8283.85    338.91 o 
   2   6   2      379.59      438.30     43.90 o 
   4   6   2     3692.66     3835.76    155.31 o 
   6   6   2     7172.10     7228.54    278.56 o 
   8   6   2       84.27       80.72     18.32 o 
  10   6   2     1635.54     1578.53     79.18 o 
  12   6   2      452.71      380.13     67.35 o 
  14   6   2     2656.81     2800.59    189.26 o 
  16   6   2     1628.67     1626.27    149.03 o 
  18   6   2       58.75       70.07     39.28 o 
  20   6   2      668.35      704.27    109.70 o 
  22   6   2      390.43      335.92     79.35 o 
  24   6   2     1773.64     1928.15    193.58 o 
  26   6   2      757.65      848.20    133.84 o 
   1   7   2    16546.06    16315.37    360.79 o 
   3   7   2     1898.70     1788.77     92.31 o 
   5   7   2    13426.06    12875.36    301.81 o 
   7   7   2      742.13      630.42     91.24 o 
   9   7   2    10492.43    10735.80    363.27 o 
  11   7   2     9746.12     9905.81    358.69 o 
  13   7   2     2094.56     2007.55    165.54 o 
  15   7   2     6771.87     6578.58    306.02 o 
  17   7   2     1116.04     1112.63    133.00 o 
  19   7   2     8860.15     9195.60    391.37 o 
  21   7   2     2147.97     2332.86    205.59 o 
  23   7   2     1171.67     1055.75    142.81 o 
  25   7   2     4488.19     4968.18    324.07 o 
   0   8   2    12454.00    12160.24    468.71 o 
   2   8   2      872.20      836.47     67.15 o 
   4   8   2    17101.38    16546.65    299.10 o 
   6   8   2    13607.13    13357.79    316.80 o 
   8   8   2     3385.55     3561.25    217.54 o 
  10   8   2     5429.73     5473.21    271.42 o 
  12   8   2       24.35       31.76     34.26 o 
  14   8   2     8603.91     8201.14    352.65 o 
  16   8   2     5050.76     5039.06    283.50 o 
  18   8   2      767.13      663.05    110.09 o 
  20   8   2     1578.80     1891.70    184.52 o 
  22   8   2      998.14      864.76    130.33 o 
  24   8   2     3903.54     3764.92    281.22 o 
   1   9   2     1519.96     1513.70     95.39 o 
   3   9   2      417.52      398.88     53.21 o 
   5   9   2       87.72       66.30     43.76 o 
   7   9   2      421.99      432.90     62.53 o 
   9   9   2      527.25      531.21     93.19 o 
  11   9   2      733.55      680.08    100.46 o 
  13   9   2      790.08      778.76    111.53 o 
  15   9   2      198.04      207.80     64.54 o 
  17   9   2     1174.81      999.60    136.39 o 
  19   9   2       59.07       49.96     46.31 o 
  21   9   2      453.77      538.35    101.43 o 
  23   9   2       23.10       20.06     37.49 o 
   0  10   2     8366.94     8278.24    275.35 o 
   2  10   2      581.57      641.14     66.15 o 
   4  10   2      517.59      460.61     54.43 o 
   6  10   2      472.55      460.87     66.09 o 
   8  10   2     3128.88     3069.10    289.94 o 
  10  10   2     6911.28     6992.84    261.29 o 
  12  10   2      474.83      460.09     89.50 o 
  14  10   2     1597.98     1827.41    178.28 o 
  16  10   2      586.57      621.02    110.07 o 
  18  10   2     2195.60     2282.86    211.87 o 
  20  10   2     3997.45     4372.15    300.39 o 
   1  11   2     3230.69     3110.23    124.20 o 
   3  11   2     3025.47     3126.77    147.98 o 
   5  11   2    11355.91    11767.54    473.38 o 
   7  11   2     1596.84     1511.64    133.20 o 
   9  11   2     2849.71     3132.38    178.29 o 
  11  11   2     2681.80     2538.79    162.56 o 
  13  11   2     3218.87     3095.87    225.93 o 
  15  11   2     8177.12     8682.29    399.18 o 
  17  11   2      885.60     1033.39    146.76 o 
  19  11   2     2105.31     2304.18    219.41 o 
   0  12   2     3666.68     3482.77    232.83 o 
   2  12   2      596.92      485.46     49.04 o 
   4  12   2      768.40      723.34     90.04 o 
   6  12   2     1056.58      994.08    101.98 o 
   8  12   2      449.81      513.12     74.08 o 
  10  12   2     2501.44     2396.78    161.41 o 
  12  12   2       65.31       33.68     29.28 o 
  14  12   2     1135.45     1159.63    151.36 o 
  16  12   2      808.04      799.98    128.19 o 
   1  13   2      143.64      101.41     35.80 o 
   3  13   2       19.76      -12.37     26.54 o 
   5  13   2      363.36      373.27     61.23 o 
   7  13   2        3.34       28.06     36.46 o 
   1   1   3    30551.00    29071.12    267.81 o 
   3   1   3      895.89     1049.99     35.15 o 
   5   1   3     2835.66     2618.54     67.04 o 
   7   1   3     7340.65     8171.17    124.63 o 
   9   1   3    29187.90    29274.55    297.81 o 
  11   1   3    16076.74    14913.93    368.83 o 
  13   1   3      314.55      333.58     38.07 o 
  15   1   3     7583.37     7606.47    281.55 o 
  17   1   3     1724.46     1863.69     97.24 o 
  19   1   3    13589.59    12984.34    270.51 o 
  21   1   3     9101.78     9128.98    176.55 o 
  23   1   3      226.42      201.45     29.15 o 
  25   1   3     1442.23     1757.66    170.76 o 
  27   1   3      458.94      349.07     81.28 o 
  29   1   3     4301.66     4799.26    312.49 o 
   0   2   3    28954.66    29992.08    265.47 o 
   2   2   3     2254.87     2050.20     85.12 o 
   4   2   3    12734.77    12718.80    125.77 o 
   6   2   3     9059.57     8807.26    125.57 o 
   8   2   3     6625.63     6598.11    117.35 o 
  10   2   3    24561.38    23744.88    218.06 o 
  12   2   3      397.95      404.89     41.89 o 
  14   2   3    19174.96    18743.77    281.98 o 
  16   2   3     4013.08     4056.20    140.73 o 
  18   2   3     7536.34     7276.35    199.74 o 
  20   2   3     8245.39     8096.30    222.15 o 
  22   2   3      335.74      442.10     84.59 o 
  24   2   3     7308.80     6960.91    206.67 o 
  26   2   3     2450.39     2763.41    220.65 o 
  28   2   3     2522.70     2704.46    231.79 o 
   1   3   3    33493.54    32315.09    251.18 o 
   3   3   3      629.91      619.90     20.54 o 
   5   3   3     2169.64     2114.52     48.36 o 
   7   3   3     2850.94     3016.64     66.76 o 
   9   3   3     8770.01     8677.53    125.21 o 
  11   3   3    16954.57    18094.60    197.54 o 
  13   3   3      419.91      415.30     42.34 o 
  15   3   3      275.67      252.28     54.64 o 
  17   3   3      847.93     1018.80    112.87 o 
  19   3   3     8955.42     8867.21    345.05 o 
  21   3   3     1817.07     1978.07    170.55 o 
  23   3   3      400.76      456.76     87.34 o 
  25   3   3      316.60      286.74     76.92 o 
  27   3   3      601.52      751.82    122.68 o 
   0   4   3     3994.42     3846.29    167.23 o 
   2   4   3    11613.63    11986.02    222.05 o 
   4   4   3     2093.78     2217.86     83.50 o 
   6   4   3       38.40       35.91     10.56 o 
   8   4   3     1068.07     1019.25     52.75 o 
  10   4   3     6747.09     6710.69    147.37 o 
  12   4   3     3453.73     3568.76    117.19 o 
  14   4   3      354.28      393.15     70.06 o 
  16   4   3        7.09       52.74     39.01 o 
  18   4   3     1214.99     1307.19    136.49 o 
  20   4   3     1593.12     1738.26    160.29 o 
  22   4   3      994.25     1057.19    133.68 o 
  24   4   3      101.63       83.21     47.41 o 
  26   4   3       20.59        9.00     30.71 o 
   1   5   3    11450.72    10887.53    198.25 o 
   3   5   3     4938.34     5361.73    139.65 o 
   5   5   3    13691.60    13892.27    223.75 o 
   7   5   3      788.55      809.62     45.17 o 
   9   5   3     6726.97     6851.47    465.52 o 
  11   5   3     4330.98     5009.31    137.63 o 
  13   5   3     2687.43     2833.56    189.72 o 
  15   5   3    10043.23    10201.07    370.31 o 
  17   5   3       28.26       32.46     36.20 o 
  19   5   3     6776.71     7024.98    330.54 o 
  21   5   3     1932.50     2016.17    182.86 o 
  23   5   3     4968.08     4882.95    296.49 o 
  25   5   3     5113.32     4784.57    308.51 o 
   0   6   3    47517.80    45500.55    817.18 o 
   2   6   3    14676.95    14292.17    326.40 o 
   4   6   3     2886.99     3089.37    148.46 o 
   6   6   3     3583.17     3624.52    215.25 o 
   8   6   3     7317.47     7437.19    202.53 o 
  10   6   3    32209.62    31264.65    341.49 o 
  12   6   3     9051.65     8616.30    373.49 o 
  14   6   3     3134.91     3189.67    215.84 o 
  16   6   3        0.30       19.34     32.34 o 
  18   6   3     3580.68     3583.44    236.99 o 
  20   6   3    11624.30    11685.15    451.86 o 
  22   6   3     1606.91     1698.68    180.15 o 
  24   6   3      442.91      482.33     96.75 o 
   1   7   3       27.24       39.18     20.17 o 
   3   7   3      822.05      808.21     66.78 o 
   5   7   3     1270.45     1331.87    102.72 o 
   7   7   3      717.79      701.31     99.30 o 
   9   7   3      571.70      604.97     95.27 o 
  11   7   3       30.15       31.63     33.68 o 
  13   7   3      282.53      362.02     73.23 o 
  15   7   3     3696.52     3990.28    250.48 o 
  17   7   3      175.57      215.02     63.32 o 
  19   7   3      366.91      374.19     81.63 o 
  21   7   3      781.50      795.49    124.48 o 
  23   7   3      692.19      572.85    108.52 o 
   0   8   3     9093.73     9160.95    418.69 o 
   2   8   3      467.16      531.09     56.74 o 
   4   8   3       90.66      105.86     25.15 o 
   6   8   3     1912.24     1868.59    126.22 o 
   8   8   3     2040.93     1860.23    170.69 o 
  10   8   3     4004.39     3745.11    240.74 o 
  12   8   3      168.11      115.34     45.95 o 
  14   8   3     2351.67     2378.78    198.76 o 
  16   8   3      583.51      573.32    106.62 o 
  18   8   3     1237.36     1320.64    159.38 o 
  20   8   3     3405.46     3368.75    257.07 o 
  22   8   3       82.34      108.25     49.63 o 
   1   9   3     9192.30     9050.08    241.40 o 
   3   9   3     1995.07     1986.15    114.44 o 
   5   9   3     5627.00     5855.36    193.77 o 
   7   9   3       33.81       66.64     75.23 o 
   9   9   3     9319.08     9151.17    387.90 o 
  11   9   3     7545.13     7315.19    349.64 o 
  13   9   3     1767.51     1696.74    169.10 o 
  15   9   3     4691.93     4862.31    300.78 o 
  17   9   3      713.98      784.83    123.83 o 
  19   9   3     8646.15     8923.95    421.78 o 
  21   9   3     2521.73     2641.96    238.81 o 
   0  10   3     5375.03     5264.77    247.20 o 
   2  10   3     1343.38     1395.22    106.72 o 
   4  10   3     1374.29     1418.85     99.77 o 
   6  10   3     1248.54     1438.77    118.89 o 
   8  10   3     1900.18     1881.68    136.23 o 
  10  10   3     6214.13     6389.99    254.80 o 
  12  10   3      334.79      275.60     73.99 o 
  14  10   3     1951.39     1775.42    183.16 o 
  16  10   3      604.33      692.68    119.06 o 
  18  10   3     2357.60     2346.50    220.09 o 
   1  11   3      356.05      362.19     46.58 o 
   3  11   3       79.57       57.67     25.13 o 
   5  11   3       70.33       70.62     32.57 o 
   7  11   3      184.62      214.24     55.37 o 
   9  11   3      225.06      321.12     62.43 o 
  11  11   3       94.98       27.72     41.95 o 
  13  11   3      243.21      197.07     51.98 o 
  15  11   3      106.03      109.27     53.48 o 
  17  11   3      106.00      168.52     71.43 o 
   0  12   3     1201.87     1358.07    125.53 o 
   2  12   3     1120.04     1097.72     79.67 o 
   4  12   3     4543.36     4173.97    217.99 o 
   6  12   3     1690.13     1456.61    130.02 o 
   8  12   3      258.20      153.29     50.52 o 
  10  12   3     2316.89     2444.98    217.89 o 
  12  12   3       76.14      125.39     57.92 o 
  14  12   3     2642.69     2468.39    230.42 o 
   1  13   3     7752.16     7208.69    271.01 o 
   3  13   3       44.23       -3.35     28.49 o 
   5  13   3     2590.86     2300.32    153.93 o 
   7  13   3       36.90        8.54     31.74 o 
   9  13   3     4291.68     3592.08    272.57 o 
   0   0   4    36855.41    35681.07    410.71 o 
   2   0   4    11473.94    11695.42    114.52 o 
   4   0   4    16290.00    16208.64    179.10 o 
   6   0   4    22706.77    22465.53    256.63 o 
   8   0   4    10185.52     9239.09    383.08 o 
  10   0   4    32452.31    32540.67    491.74 o 
  12   0   4     7685.14     8139.72    256.68 o 
  14   0   4    23220.04    22695.62    282.78 o 
  16   0   4     8458.82     8821.37    406.12 o 
  18   0   4     4157.50     4210.77    150.47 o 
  20   0   4     7264.19     7294.14    299.53 o 
  22   0   4     3391.40     3951.96    235.29 o 
  24   0   4     6122.79     5941.02    305.35 o 
  26   0   4     2930.06     2899.48    223.25 o 
  28   0   4      911.69     1012.60    141.03 o 
   1   1   4     4671.75     5294.32     96.78 o 
   3   1   4    14481.57    15103.79    212.26 o 
   5   1   4    25671.79    26036.04    282.78 o 
   7   1   4     7700.90     7920.80    159.83 o 
   9   1   4     1469.05     1482.35     72.18 o 
  11   1   4     1934.33     2110.50     90.50 o 
  13   1   4     5103.35     5208.58    149.39 o 
  15   1   4    10344.13    10434.71    235.83 o 
  17   1   4     7062.83     7309.90    222.20 o 
  19   1   4     2744.83     2632.59    124.57 o 
  21   1   4       69.10       34.69     22.02 o 
  23   1   4     2126.32     2112.37    125.04 o 
  25   1   4     5127.58     5205.38    207.06 o 
  27   1   4      471.42      506.24     97.03 o 
   0   2   4    14860.48    16717.30    256.91 o 
   2   2   4      673.40      690.26     31.98 o 
   4   2   4     7841.67     7989.63    126.26 o 
   6   2   4      961.32      945.93     52.57 o 
   8   2   4        6.30       58.82     27.61 o 
  10   2   4       83.94       53.10     15.51 o 
  12   2   4     2254.05     2413.87     99.40 o 
  14   2   4     7470.31     7099.83    180.78 o 
  16   2   4     3472.86     3235.34    129.02 o 
  18   2   4      205.52      227.87     37.79 o 
  20   2   4       37.34       11.77     18.22 o 
  22   2   4       51.36       14.50     21.08 o 
  24   2   4     1097.90     1124.45    136.46 o 
  26   2   4     1370.68     1570.73    171.22 o 
   1   3   4    18077.42    18529.11    142.93 o 
   3   3   4     5113.61     5496.64     95.26 o 
   5   3   4    17783.70    17899.16    215.08 o 
   7   3   4     1072.64     1010.80     40.91 o 
   9   3   4    14786.88    14085.44    167.37 o 
  11   3   4     9600.95     9358.02    148.72 o 
  13   3   4     2364.01     2080.76     96.50 o 
  15   3   4    16344.34    16071.07    283.90 o 
  17   3   4      249.91      308.77     42.12 o 
  19   3   4     6476.30     6485.61    308.21 o 
  21   3   4     6538.19     6409.05    318.10 o 
  23   3   4     3906.31     3560.51    246.48 o 
  25   3   4     4424.53     5084.20    308.12 o 
   0   4   4    16730.93    17003.76    251.70 o 
   2   4   4     3789.31     3668.08    185.44 o 
   4   4   4    25501.26    23800.78    327.04 o 
   6   4   4    26466.55    25805.33    245.96 o 
   8   4   4      489.51      531.36     45.73 o 
  10   4   4    14769.35    14353.01    365.05 o 
  12   4   4      523.11      461.81     71.13 o 
  14   4   4    16669.96    16431.51    468.44 o 
  16   4   4     4171.03     4447.67    249.17 o 
  18   4   4      518.35      497.20     90.16 o 
  20   4   4     4211.08     4050.52    257.60 o 
  22   4   4      444.87      551.30    102.98 o 
  24   4   4     7102.96     7011.72    362.05 o 
  26   4   4     3145.11     3220.72    258.39 o 
   1   5   4      950.38      873.97     56.94 o 
   3   5   4     2980.12     2919.16    105.52 o 
   5   5   4     2713.31     2681.01    104.10 o 
   7   5   4      632.37      679.74     48.14 o 
   9   5   4      681.45      602.86     43.10 o 
  11   5   4      234.80      354.48     37.13 o 
  13   5   4     1472.74     1533.18    151.22 o 
  15   5   4     2589.91     2743.41    204.15 o 
  17   5   4      275.52      211.20     57.40 o 
  19   5   4      799.51      822.21    118.62 o 
  21   5   4      200.01      220.21     72.21 o 
  23   5   4     1343.32     1377.66    163.43 o 
  25   5   4      767.25      817.34    135.79 o 
   0   6   4     8614.77     7862.91    351.64 o 
   2   6   4       53.44       37.62     15.79 o 
   4   6   4     5816.82     5824.49    214.00 o 
   6   6   4    12232.16    12047.72    307.55 o 
   8   6   4      442.15      438.49     34.14 o 
  10   6   4     1805.22     1856.37    169.19 o 
  12   6   4      436.92      406.74     79.92 o 
  14   6   4     2248.02     2271.63    190.08 o 
  16   6   4     2151.21     2336.43    196.22 o 
  18   6   4      115.02       88.30     47.74 o 
  20   6   4      262.62      277.40     82.21 o 
  22   6   4      224.64      224.76     84.08 o 
  24   6   4     1471.80     1273.31    166.54 o 
   1   7   4    15520.22    14725.53    366.16 o 
   3   7   4     4231.45     4391.90    159.52 o 
   5   7   4    11489.86    11832.36    503.03 o 
   7   7   4     1746.78     1864.50    171.12 o 
   9   7   4     8331.38     8035.68    357.94 o 
  11   7   4     8390.61     8525.35    372.94 o 
  13   7   4     1848.80     1759.83    171.72 o 
  15   7   4     6514.92     6562.84    340.74 o 
  17   7   4     1335.71     1422.68    162.21 o 
  19   7   4     6586.67     6706.40    358.74 o 
  21   7   4     1891.71     1881.39    196.85 o 
   0   8   4     1681.77     1684.30    186.05 o 
   2   8   4       38.91       33.80     21.95 o 
   4   8   4    10724.88    10701.42    262.79 o 
   6   8   4     8452.13     8942.73    287.94 o 
   8   8   4      239.48      301.46     81.34 o 
  10   8   4     3599.75     3474.47    245.54 o 
  12   8   4      151.50      260.26     81.57 o 
  14   8   4    11662.53    11695.50    462.84 o 
  16   8   4     3998.98     4436.83    294.83 o 
  18   8   4      191.08      221.63     80.17 o 
  20   8   4      855.20      928.77    141.26 o 
   1   9   4      880.77     1004.93     84.93 o 
   3   9   4      576.73      625.69     68.05 o 
   5   9   4      482.38      590.34     64.76 o 
   7   9   4      845.11      882.45     95.14 o 
   9   9   4      407.70      333.78     77.09 o 
  11   9   4      222.86      328.28     87.61 o 
  13   9   4     1281.71     1284.86    160.60 o 
  15   9   4       95.50      108.31     48.81 o 
  17   9   4     1539.55     1511.16    179.68 o 
  19   9   4      268.39      239.87     77.93 o 
   0  10   4     5409.79     5635.92    248.99 o 
   2  10   4      612.50      595.58     67.03 o 
   4  10   4     1253.37     1307.29    100.25 o 
   6  10   4     1248.90     1290.03    119.64 o 
   8  10   4     1835.14     2049.22    151.16 o 
  10  10   4     6171.72     6193.12    375.78 o 
  12  10   4      876.34     1031.13    146.28 o 
  14  10   4     2208.10     2225.50    217.99 o 
  16  10   4     1219.07     1402.91    175.23 o 
   1  11   4     2336.31     2372.40    118.43 o 
   3  11   4     3076.62     3043.23    157.23 o 
   5  11   4     8782.70     8589.96    315.34 o 
   7  11   4     1487.68     1470.61    131.15 o 
   9  11   4     1705.43     1711.53    142.89 o 
  11  11   4      992.15     1028.95    145.84 o 
  13  11   4     1932.11     1870.18    202.23 o 
   0  12   4     1969.45     1800.95    198.58 o 
   2  12   4      134.87      112.15     32.19 o 
   4  12   4      356.73      313.79     85.21 o 
   6  12   4     1761.06     1468.53    180.91 o 
   8  12   4      286.20      394.70     98.33 o 
   1   1   5    10367.35    10614.76    132.67 o 
   3   1   5     4333.93     4690.79     87.84 o 
   5   1   5    10240.45    10259.63    288.67 o 
   7   1   5      863.67      919.16     60.10 o 
   9   1   5    11461.76    11794.42    221.03 o 
  11   1   5     7273.05     7300.97    178.86 o 
  13   1   5     2493.51     2457.97    112.56 o 
  15   1   5     9466.49     8596.91    223.12 o 
  17   1   5     1753.13     1765.13    101.15 o 
  19   1   5     8937.82     8839.36    235.88 o 
  21   1   5     2777.82     2820.54    140.50 o 
  23   1   5      338.21      397.75     56.58 o 
  25   1   5     3226.13     3371.76    219.71 o 
  27   1   5      132.60      122.80     48.90 o 
   0   2   5    21977.30    22106.54    343.95 o 
   2   2   5     2953.60     2948.01     85.52 o 
   4   2   5    24462.93    22918.05    435.37 o 
   6   2   5    33305.94    32614.81    341.96 o 
   8   2   5     4328.62     4402.35    130.45 o 
  10   2   5    15806.94    16244.62    351.44 o 
  12   2   5     1367.10     1323.46     77.39 o 
  14   2   5    19440.73    19049.93    308.60 o 
  16   2   5     9297.87     9000.38    222.44 o 
  18   2   5     1289.18     1212.40     87.35 o 
  20   2   5     5910.35     5795.67    197.75 o 
  22   2   5      250.89      213.03     43.99 o 
  24   2   5     5892.77     5714.52    217.82 o 
  26   2   5     3737.54     3726.16    268.41 o 
   1   3   5     9064.72     9249.75     99.81 o 
   3   3   5      845.35      869.34     58.75 o 
   5   3   5     1429.35     1352.06     59.41 o 
   7   3   5      209.02      223.03     29.57 o 
   9   3   5     6457.27     6342.23    119.07 o 
  11   3   5     3153.20     2978.51    145.58 o 
  13   3   5      159.84      174.72     29.39 o 
  15   3   5      473.96      497.51     53.62 o 
  17   3   5       89.20       73.70     22.89 o 
  19   3   5     5008.38     4731.63    287.65 o 
  21   3   5     1020.65     1106.32    130.40 o 
  23   3   5      479.39      566.40    109.89 o 
  25   3   5      514.53      530.60    101.37 o 
   0   4   5     4524.74     4668.79     66.00 o 
   2   4   5     3536.69     3881.75     65.19 o 
   4   4   5      183.48      170.57     14.04 o 
   6   4   5       56.85       56.21     10.07 o 
   8   4   5     2777.46     2690.17     71.29 o 
  10   4   5     3989.40     4444.71    106.76 o 
  12   4   5     1946.00     2078.72     97.93 o 
  14   4   5      356.65      383.42     44.70 o 
  16   4   5       16.19      -29.08     33.22 o 
  18   4   5      929.49      943.49    126.80 o 
  20   4   5     2893.97     3505.97    248.19 o 
  22   4   5      566.34      719.58    121.88 o 
  24   4   5       28.51      -25.33     41.28 o 
   1   5   5    13561.46    13606.36    224.33 o 
   3   5   5     8908.37     8968.67    189.39 o 
   5   5   5    30827.39    29540.47    354.93 o 
   7   5   5    12287.06    11788.51    423.52 o 
   9   5   5     7192.00     7082.53    330.41 o 
  11   5   5     4515.63     4539.35    262.69 o 
  13   5   5      619.08      691.03    106.22 o 
  15   5   5    14055.24    14712.26    494.16 o 
  17   5   5     3875.40     3839.44    260.38 o 
  19   5   5     1911.03     2003.38    191.75 o 
  21   5   5     2631.42     2830.50    234.10 o 
  23   5   5     2644.64     2612.42    234.57 o 
   0   6   5     4487.54     4776.39    286.92 o 
   2   6   5     7156.05     7164.51    202.92 o 
   4   6   5     9024.00     8553.33    272.67 o 
   6   6   5     3147.90     3299.83    168.84 o 
   8   6   5     2686.00     2692.56    211.89 o 
  10   6   5    10839.68    11058.12    432.41 o 
  12   6   5      913.47     1077.40    139.05 o 
  14   6   5     6413.29     6062.54    327.10 o 
  16   6   5     1176.44     1261.65    155.09 o 
  18   6   5     2178.68     2093.72    202.47 o 
  20   6   5     4158.97     4150.73    291.45 o 
  22   6   5      461.71      558.29    118.65 o 
   1   7   5       38.54       50.33     19.92 o 
   3   7   5     1607.95     1408.75     95.43 o 
   5   7   5     1214.09     1324.76     94.01 o 
   7   7   5      554.38      403.01     88.28 o 
   9   7   5      202.22      231.67     70.67 o 
  11   7   5      164.48      129.50     59.52 o 
  13   7   5      186.78      197.01     65.73 o 
  15   7   5     2193.66     2040.36    201.24 o 
  17   7   5      265.96      266.88     75.56 o 
  19   7   5      203.44      189.53     58.39 o 
   0   8   5     5592.04     5275.16    337.78 o 
   2   8   5      551.32      620.40     67.86 o 
   4   8   5     3657.38     3432.77    155.46 o 
   6   8   5     5290.71     5245.26    231.73 o 
   8   8   5      246.90      255.06     77.78 o 
  10   8   5     4338.00     4643.90    300.67 o 
  12   8   5      144.44      200.45     72.39 o 
  14   8   5     1982.79     2074.04    206.87 o 
  16   8   5     3042.22     2999.33    251.46 o 
  18   8   5      474.94      586.59    117.12 o 
   1   9   5     5418.19     5305.90    233.74 o 
   3   9   5     2686.58     2417.78    135.92 o 
   5   9   5     5328.80     5340.20    202.15 o 
   7   9   5      286.19      206.34     68.05 o 
   9   9   5     6794.68     6795.01    277.47 o 
  11   9   5     3148.77     3611.27    276.51 o 
  13   9   5     2294.21     2094.35    216.74 o 
  15   9   5     4743.71     4815.04    322.89 o 
   0  10   5     3928.22     4103.95    222.69 o 
   2  10   5       48.13       44.80     29.75 o 
   4  10   5      933.54      977.76     89.82 o 
   6  10   5     2436.27     2396.60    166.04 o 
   8  10   5     1296.51     1372.86    130.51 o 
  10  10   5     1940.06     2036.84    159.89 o 
  12  10   5      106.10      138.43     69.59 o 
   1  11   5      491.90      429.97     53.35 o 
   3  11   5      187.52      118.78     37.05 o 
   5  11   5       21.22       86.70     39.54 o 
   7  11   5      144.12      149.74     64.53 o 
   0   0   6    52263.38    49565.88    723.20 o 
   2   0   6     7017.52     7069.01    190.21 o 
   4   0   6     2640.05     2478.25    151.53 o 
   6   0   6     8242.74     8316.10    278.98 o 
   8   0   6    14243.12    13786.51    361.07 o 
  10   0   6    29159.52    28642.26    532.01 o 
  12   0   6     8214.64     8004.17    289.30 o 
  14   0   6     2405.88     2272.57    159.75 o 
  16   0   6     3109.47     2840.76    187.36 o 
  18   0   6     4373.59     4240.48    235.16 o 
  20   0   6    14077.61    13407.98    434.46 o 
  22   0   6     3090.75     2836.18    210.83 o 
  24   0   6      499.24      463.50     92.66 o 
   1   1   6     2869.79     2934.22     61.05 o 
   3   1   6     2156.25     2264.66     65.59 o 
   5   1   6     5656.98     5932.68    152.08 o 
   7   1   6      735.89      715.31     40.99 o 
   9   1   6     5116.83     4930.65    153.15 o 
  11   1   6     2001.24     2015.92    100.47 o 
  13   1   6     3187.71     3247.53    131.33 o 
  15   1   6     2648.00     2723.84    125.04 o 
  17   1   6     1253.13     1346.26     92.80 o 
  19   1   6     4731.90     4439.92    174.78 o 
  21   1   6      278.71      284.62     48.67 o 
  23   1   6      662.01      658.70     75.65 o 
  25   1   6     1763.60     1840.09    130.89 o 
   0   2   6      963.51     1005.51     63.84 o 
   2   2   6     1047.09     1026.96     55.54 o 
   4   2   6      454.79      532.50     33.06 o 
   6   2   6      338.54      367.13     67.01 o 
   8   2   6      414.37      405.28     76.33 o 
  10   2   6       12.76       41.87     20.29 o 
  12   2   6      459.37      492.47     51.99 o 
  14   2   6     1559.75     1472.96     90.87 o 
  16   2   6      318.86      277.09     44.35 o 
  18   2   6        1.13        7.90     17.36 o 
  20   2   6      391.43      388.07     53.92 o 
  22   2   6      312.42      314.90     55.65 o 
  24   2   6      326.29      318.97     52.17 o 
  26   2   6      479.12      354.87     83.35 o 
   1   3   6    15859.01    15805.88    228.55 o 
   3   3   6      213.60      209.35     27.19 o 
   5   3   6     9603.13     9726.89    174.14 o 
   7   3   6     1950.72     2055.68     93.15 o 
   9   3   6    12432.18    12895.49    468.37 o 
  11   3   6     8183.28     8063.43    279.56 o 
  13   3   6       66.55       48.88     48.74 o 
  15   3   6     3191.21     3215.63    137.99 o 
  17   3   6      125.24      140.23     31.91 o 
  19   3   6     6893.13     7021.77    222.22 o 
  21   3   6     3740.08     3920.07    176.58 o 
  23   3   6      501.43      436.20     61.89 o 
   0   4   6     7362.73     7385.94    340.99 o 
   2   4   6     7430.79     7497.12    112.06 o 
   4   4   6     9906.57     9616.19    202.59 o 
   6   4   6     3948.38     4025.90    197.21 o 
   8   4   6     3466.31     3494.71    123.03 o 
  10   4   6    10305.24    11023.28    329.34 o 
  12   4   6     1253.73     1067.77     73.89 o 
  14   4   6     5067.79     5182.74    170.63 o 
  16   4   6     1991.53     1928.15    237.93 o 
  18   4   6     2934.97     3448.29    247.89 o 
  20   4   6     5124.16     5327.87    318.92 o 
  22   4   6      545.24      529.32    107.41 o 
   1   5   6     2104.35     1933.55    105.17 o 
   3   5   6      487.90      451.86     49.92 o 
   5   5   6     1376.73     1220.30    101.29 o 
   7   5   6        9.84      -31.49     36.93 o 
   9   5   6     2322.48     2323.07    200.93 o 
  11   5   6      559.79      603.43    105.88 o 
  13   5   6       47.71       16.81     33.26 o 
  15   5   6      985.56      942.73    126.88 o 
  17   5   6      321.06      407.14     91.72 o 
  19   5   6      802.15      751.52    129.35 o 
  21   5   6      810.72      814.25    135.75 o 
   0   6   6     1633.11     1506.17    172.40 o 
   2   6   6      532.31      531.21     57.29 o 
   4   6   6     2230.11     2104.43    115.94 o 
   6   6   6     1660.69     1708.47    180.66 o 
   8   6   6      495.19      438.40     90.26 o 
  10   6   6     1807.68     1945.73    194.45 o 
  12   6   6      186.55      290.58     85.42 o 
  14   6   6     1590.53     1694.67    181.68 o 
  16   6   6     1623.06     1578.46    178.35 o 
  18   6   6      168.31      179.44     67.11 o 
   1   7   6    13044.32    12327.83    293.78 o 
   3   7   6       22.66        6.02     23.53 o 
   5   7   6     4837.26     4882.94    185.49 o 
   7   7   6       40.83      100.54     51.27 o 
   9   7   6    13456.64    13233.73    519.25 o 
  11   7   6     7729.45     7673.87    396.95 o 
  13   7   6      317.57      360.81     84.05 o 
  15   7   6     3308.90     3480.62    271.54 o 
  17   7   6      100.25      115.32     52.98 o 
   0   8   6     2117.37     2066.81    154.49 o 
   2   8   6      298.57      295.73     50.45 o 
   4   8   6     3702.32     3357.80    160.77 o 
   6   8   6     3036.04     3197.30    188.50 o 
   8   8   6     1268.39     1367.59    178.41 o 
  10   8   6     2449.66     2445.52    230.36 o 
  12   8   6       82.29      116.59     67.93 o 
  14   8   6     4207.23     4204.74    307.09 o 
   1   9   6      799.75      845.43     72.24 o 
   3   9   6       73.19       42.72     29.11 o 
   5   9   6      196.32      227.27     68.60 o 
   7   9   6       41.78       30.93     34.94 o 
   9   9   6      640.62      798.50     99.00 o 
  11   9   6      491.68      780.07    138.58 o 
   0  10   6     6593.05     6045.73    282.55 o 
   2  10   6     1141.81     1099.43     85.93 o 
   4  10   6     1063.65     1039.16     98.65 o 
   6  10   6     2649.43     2522.58    191.84 o 
   8  10   6     1483.77     1400.57    205.19 o 
   1   1   7     3301.09     3152.15     80.63 o 
   3   1   7     1410.60     1365.84     64.34 o 
   5   1   7     7320.22     6859.02    190.84 o 
   7   1   7     2357.93     2189.70    144.55 o 
   9   1   7     3433.95     3674.21    141.69 o 
  11   1   7     1676.05     1687.82     97.51 o 
  13   1   7     2226.82     2115.96    112.54 o 
  15   1   7     2148.70     2291.66    121.93 o 
  17   1   7      642.35      713.60    102.23 o 
  19   1   7     2962.28     2583.20    139.20 o 
  21   1   7      232.35      257.26     46.00 o 
  23   1   7     1709.32     1601.96    117.61 o 
   0   2   7     5305.57     5157.56    136.69 o 
   2   2   7      128.73      171.38     21.37 o 
   4   2   7    12202.33    12112.37    397.49 o 
   6   2   7    10424.10    10681.85    486.01 o 
   8   2   7      639.80      642.51     58.12 o 
  10   2   7     3018.74     2918.45    126.26 o 
  12   2   7      508.43      629.08     61.48 o 
  14   2   7     8418.97     8582.24    230.49 o 
  16   2   7     6574.33     6187.09    201.54 o 
  18   2   7      400.04      356.73     51.17 o 
  20   2   7     2676.69     2844.63    177.86 o 
  22   2   7      752.10      810.21     83.95 o 
  24   2   7     5775.34     5622.88    306.49 o 
   1   3   7     3167.94     3418.76     83.89 o 
   3   3   7      161.28      144.94     20.23 o 
   5   3   7     1967.62     2146.19    186.36 o 
   7   3   7       67.96       87.39     22.92 o 
   9   3   7     3532.19     3690.48    136.17 o 
  11   3   7     2305.95     2187.12    107.80 o 
  13   3   7     1688.37     1774.24    102.51 o 
  15   3   7     1349.63     1345.14     94.23 o 
  17   3   7      189.70      131.39     52.69 o 
  19   3   7     2077.37     2269.75    204.97 o 
  21   3   7      955.50     1303.90    166.64 o 
   0   4   7     2703.55     2593.66    151.31 o 
   2   4   7      939.90      889.98     88.19 o 
   4   4   7      577.99      557.30     69.09 o 
   6   4   7       16.03       -0.80     34.49 o 
   8   4   7      386.02      388.86     88.60 o 
  10   4   7     1954.18     2174.78    198.21 o 
  12   4   7      588.77      526.70     95.62 o 
  14   4   7      308.62      189.26     63.60 o 
  16   4   7       76.09       43.76     39.92 o 
  18   4   7      299.55      302.52     86.41 o 
   1   5   7      567.48      494.84     55.90 o 
   3   5   7     2927.75     2971.93    137.92 o 
   5   5   7    12380.03    12465.30    507.83 o 
   7   5   7     1943.82     1902.56    191.88 o 
   9   5   7     2891.95     2695.41    229.41 o 
  11   5   7      329.13      215.42     74.14 o 
  13   5   7     3274.56     3353.91    258.59 o 
  15   5   7    10800.20    10922.79    467.78 o 
  17   5   7      359.28      277.33     81.90 o 
   0   6   7     2980.31     3014.29    179.48 o 
   2   6   7     3109.34     2763.36    138.76 o 
   4   6   7     6633.26     6232.73    209.04 o 
   6   6   7     3175.81     2965.61    252.95 o 
   8   6   7     1604.00     1336.76    166.85 o 
  10   6   7     3519.95     3973.46    286.64 o 
  12   6   7     1122.91     1270.80    171.15 o 
  14   6   7     3535.86     3779.00    286.06 o 
  16   6   7     1991.65     1916.46    204.63 o 
   1   7   7      150.78      129.19     27.55 o 
   3   7   7      381.64      299.99     48.60 o 
   5   7   7     1609.45     1533.70    109.55 o 
   7   7   7      750.98      700.59     92.25 o 
   9   7   7      201.46      270.71     84.20 o 
  11   7   7       47.95       44.37     35.78 o 
  13   7   7       87.50      124.77     59.26 o 
   0   8   7     2096.11     1843.84    152.18 o 
   2   8   7       92.15       62.28     34.80 o 
   4   8   7     1747.80     1645.17    119.56 o 
   6   8   7     2272.83     2066.34    355.09 o 
   8   8   7      225.43      153.71     91.10 o 
  10   8   7      399.90      438.10    108.19 o 
   1   9   7     2224.62     2095.44    118.73 o 
   3   9   7      714.59      725.47     81.33 o 
   5   9   7     6284.62     6077.56    411.82 o 
   7   9   7     1385.08     1335.07    196.87 o 
   9   9   7     2213.86     2330.67    264.39 o 
   0  10   7     3373.83     3409.35    322.49 o 
   2  10   7       29.10      -10.83     40.60 o 
   0   0   8    12090.39    11603.38    399.93 o 
   2   0   8     1047.12     1064.48     84.57 o 
   4   0   8     3458.13     3640.45    212.99 o 
   6   0   8     2722.25     2904.71    191.09 o 
   8   0   8     2673.81     2932.72    190.81 o 
  10   0   8     7734.90     7318.47    304.85 o 
  12   0   8      566.62      608.36     91.21 o 
  14   0   8     1541.30     1457.86    144.14 o 
  16   0   8     2170.04     1944.83    170.82 o 
  18   0   8     2819.30     2860.14    211.83 o 
  20   0   8     5438.98     5175.63    295.29 o 
   1   1   8      945.63      809.88     51.43 o 
   3   1   8     1510.19     1561.53     81.25 o 
   5   1   8     7459.99     7821.40    217.76 o 
   7   1   8     2224.96     2331.05    119.09 o 
   9   1   8     2282.28     2174.98    162.24 o 
  11   1   8     1238.45     1231.15     88.89 o 
  13   1   8     1984.22     1955.43    115.30 o 
  15   1   8     2882.99     2950.85    144.02 o 
  17   1   8     1761.37     1664.72    110.76 o 
  19   1   8     1353.10     1378.38    107.03 o 
   0   2   8      187.36      123.81     50.18 o 
   2   2   8     1004.29      903.40    122.75 o 
   4   2   8     1662.89     1699.45    165.66 o 
   6   2   8      950.93      896.53    122.86 o 
   8   2   8     1001.74      821.56    116.97 o 
  10   2   8       76.67       96.83     41.91 o 
  12   2   8      244.31      257.74     67.14 o 
  14   2   8       43.46       83.13     47.14 o 
  16   2   8      357.52      328.49     78.11 o 
  18   2   8      106.20      231.40     66.69 o 
   1   3   8     3653.52     3294.98    179.80 o 
   3   3   8      880.94      755.24    103.46 o 
   5   3   8     3826.03     3477.33    250.88 o 
   7   3   8      874.17      666.42    113.88 o 
   9   3   8     5534.82     5646.35    315.77 o 
  11   3   8     1743.79     1696.65    173.89 o 
  13   3   8      593.59      456.56     87.39 o 
  15   3   8     2639.22     2265.77    208.64 o 
  17   3   8     1116.68     1206.97    155.36 o 
   0   4   8     5877.08     5510.10    230.39 o 
   2   4   8      542.24      535.05     72.45 o 
   4   4   8     6166.77     6044.01    243.18 o 
   6   4   8     3813.47     3405.08    259.67 o 
   8   4   8     1965.60     2250.99    211.19 o 
  10   4   8     3711.35     4086.81    283.10 o 
  12   4   8      106.52      103.02     42.58 o 
  14   4   8     3910.44     4250.46    294.72 o 
  16   4   8     3042.83     3214.42    258.83 o 
   1   5   8      276.61      276.55     38.16 o 
   3   5   8      102.73       47.58     48.60 o 
   5   5   8     2090.29     2061.11    148.54 o 
   7   5   8      291.11      397.56     93.54 o 
   9   5   8      328.63      402.68    101.09 o 
  11   5   8      197.24      265.23     85.69 o 
  13   5   8      304.82      276.88     80.00 o 
   0   6   8      517.43      544.44     80.37 o 
   2   6   8      121.06       74.39     26.96 o 
   4   6   8     1107.51     1010.26    110.11 o 
   6   6   8      836.39      841.47    100.05 o 
   8   6   8      701.08      796.62    143.76 o 
  10   6   8      756.67      730.30    131.20 o 
   1   7   8     2438.95     2623.88    129.53 o 
   3   7   8       79.22       76.91     25.64 o 
   5   7   8     3376.11     2997.67    196.86 o 
   7   7   8      170.97      142.75     50.00 o 
   0   8   8     2515.50     2424.87    258.22 o 
   2   8   8      278.11      206.63     58.18 o 
   4   8   8     3973.23     3477.19    220.71 o 
   6   8   8     3715.13     3317.42    308.36 o 
   8   8   8      367.94      238.74     95.29 o 
   1   9   8       28.69       43.40     51.71 o 
   3   9   8       52.08       21.37     31.19 o 
   1   1   9     5147.15     4998.96    208.42 o 
   3   1   9      163.28      113.57     62.73 o 
   5   1   9     4145.79     4109.86    254.30 o 
   7   1   9      156.94      182.93     61.49 o 
   9   1   9     4075.49     4213.27    259.42 o 
  11   1   9     3508.40     3200.24    227.30 o 
  13   1   9       91.78      102.53     47.19 o 
  15   1   9     1485.83     1730.24    171.27 o 
  17   1   9      149.61      171.25     66.11 o 
   0   2   9     7558.76     6592.76    363.67 o 
   2   2   9      657.04      620.11     75.68 o 
   4   2   9     3596.80     3980.98    270.62 o 
   6   2   9     3352.82     3588.64    252.77 o 
   8   2   9     1241.60     1202.78    149.85 o 
  10   2   9     5046.01     4610.92    286.23 o 
  12   2   9      509.48      451.78     93.87 o 
  14   2   9     1488.25     1479.44    169.41 o 
  16   2   9     2690.57     2768.99    229.65 o 
   1   3   9     1602.42     1591.31    193.68 o 
   3   3   9      272.18      136.68     28.44 o 
   5   3   9      948.95      950.61    137.73 o 
   7   3   9      460.62      510.42    106.56 o 
   9   3   9     2472.18     2725.38    234.14 o 
  11   3   9     2182.82     2297.46    212.68 o 
  13   3   9      184.15      101.68     55.53 o 
   0   4   9     1387.54     1636.30    195.47 o 
   2   4   9     1031.28     1011.85    173.45 o 
   4   4   9      639.74      672.33    122.48 o 
   6   4   9      213.24      174.39     75.02 o 
   8   4   9      215.84      264.58     83.56 o 
  10   4   9     1812.92     1877.79    200.93 o 
   1   5   9     1505.97     1472.36    137.53 o 
   3   5   9      247.07      151.79     51.14 o 
   5   5   9     4403.14     3948.12    305.87 o 
   7   5   9      498.07      604.23    126.62 o 
   0   2  10       82.87       84.96     39.36 o 
   2   2  10       77.87       48.58     27.47 o 
   4   2  10      790.58      714.39     89.27 o 
   6   2  10      391.34      251.24    132.15 o 
   8   2  10      390.05      365.70     93.20 o 
  10   2  10       45.37       29.45     38.38 o 
   1   3  10     1878.37     1853.09    146.86 o 
   3   3  10      167.77       87.52     43.87 o 
   5   3  10     5941.61     5390.66    554.63 o 
   7   3  10      360.65      480.47    109.40 o 
                                                 
