# Supplementary material for: Crystal structures and hydrogen bonding in the isotypic series of hydrated alkali metal (K, Rb and Cs) complexes with 4-amino­phenyl­arsonic acid
Source: Acta Crystallogr E Crystallogr Commun. 2017 Jan 17;73(Pt 2):203–8. doi: 10.1107/S2056989017000445 (PMC5290566; doi:10.1107/S2056989017000445)
Supplement: Supplementary file 3 [file e-73-00203-IIsup3.hkl]

# 
# h,k,l, Fc-squared, Fo-squared, sigma(Fo-squared) and status flag 
# 
data_II
_shelx_title ' GS16GS13 PARSRB in Cmc2(1)' 
_shelx_refln_list_code          4 
_shelx_F_calc_maximum      513.25 
_exptl_crystal_F_000      1272.00 
_reflns_d_resolution_high  0.7326 
 
loop_ 
 _symmetry_equiv_pos_as_xyz 
 'x, y, z' 
 '-x, -y, z+1/2' 
 '-x, y, z' 
 'x, -y, z+1/2' 
 'x+1/2, y+1/2, z' 
 '-x+1/2, -y+1/2, z+1/2' 
 '-x+1/2, y+1/2, z' 
 'x+1/2, -y+1/2, z+1/2' 
 
_cell_length_a    24.4783 
_cell_length_b    10.4577 
_cell_length_c     8.0978 
_cell_angle_alpha  90.000 
_cell_angle_beta   90.000 
_cell_angle_gamma  90.000 
 
_shelx_F_squared_multiplier     1.000 
 
loop_ 
 _refln_index_h 
 _refln_index_k 
 _refln_index_l 
 _refln_F_squared_calc 
 _refln_F_squared_meas 
 _refln_F_squared_sigma 
 _refln_observed_status 
   0   0 -10     6122.15     6974.78    476.47 o 
   2   0 -10     2421.25     2509.90    296.24 o 
   4   0 -10     4053.47     4138.71    387.21 o 
   6   0 -10     3669.83     3828.77    375.56 o 
   8   0 -10     1761.30     1531.58    254.69 o 
   1   1 -10      183.87       97.33    103.86 o 
   3   1 -10     1739.17     1896.88    199.30 o 
   5   1 -10     6735.09     7218.83    363.40 o 
   7   1 -10      760.51      825.25    223.97 o 
   9   1 -10       51.80       -4.86    163.86 o 
   0   2 -10      338.65      570.90    213.48 o 
   2   2 -10      544.84      753.40    157.74 o 
   4   2 -10     1430.11     1473.87    212.59 o 
   6   2 -10     1039.95     1135.22    207.46 o 
   8   2 -10      985.95      756.43    206.07 o 
  10   2 -10      328.28      100.97    158.57 o 
  12   2 -10      700.75      529.07    169.74 o 
   1   3 -10     1748.13     2208.29    231.85 o 
   3   3 -10      566.14      713.60    156.29 o 
   5   3 -10     5806.32     6084.03    356.08 o 
   7   3 -10      423.43      280.24    171.96 o 
   0   4 -10     1860.72     1947.64    327.94 o 
   2   4 -10      124.70      111.43    164.60 o 
   4   4 -10     4952.36     5636.00    505.46 o 
   1   1  -9     7686.49     8181.12    237.90 o 
   3   1  -9      505.54      592.70     81.57 o 
   5   1  -9     2053.68     2205.08    127.94 o 
  11   1  -9     4193.43     4351.71    360.64 o 
  13   1  -9      153.28        0.05    148.05 o 
  15   1  -9      512.88      472.30    177.27 o 
  17   1  -9     1460.30     1659.39    266.34 o 
   0   2  -9     7901.84     8358.81    527.75 o 
   2   2  -9     1028.67     1036.87    151.31 o 
   4   2  -9     3943.17     4051.07    266.75 o 
   6   2  -9     1754.63     1735.98    181.59 o 
  12   2  -9      482.24      326.31    132.57 o 
  14   2  -9     1733.57     1880.21    276.50 o 
  16   2  -9      614.77      597.93    190.47 o 
  18   2  -9     2202.94     2498.81    315.27 o 
   1   3  -9     4194.27     4387.96    280.11 o 
   3   3  -9     1381.48     1392.87    178.31 o 
   5   3  -9      437.62      401.18    112.44 o 
   7   3  -9     2361.26     2460.45    223.06 o 
  13   3  -9      146.22      -37.79    173.93 o 
  15   3  -9      135.46      129.80    151.72 o 
   0   4  -9     3093.41     3471.32    371.69 o 
   2   4  -9     1743.65     2036.70    212.64 o 
   4   4  -9      845.41      927.71    178.97 o 
   6   4  -9      597.08      664.03    240.20 o 
   8   4  -9     1268.90     1280.43    243.00 o 
   1   5  -9     1122.51     1404.09    192.40 o 
   3   5  -9      844.32      992.68    170.12 o 
   5   5  -9     4330.79     4742.27    307.26 o 
   7   5  -9      658.86      737.53    155.63 o 
   0   6  -9    11760.63    12949.47    720.23 o 
   2   6  -9     3444.92     3807.49    288.44 o 
   4   6  -9      677.56      795.85    228.56 o 
   0   0  -8    13610.51    13821.67    565.27 o 
   2   0  -8     1932.31     2016.45    304.19 o 
   4   0  -8     2597.81     2942.76    192.33 o 
   6   0  -8     1134.64     1346.75    190.16 o 
  10   0  -8     8021.31     8170.44    436.82 o 
  12   0  -8      171.54      132.27    112.48 o 
  14   0  -8     2460.60     3012.04    286.48 o 
  16   0  -8      187.04      295.95    142.65 o 
  18   0  -8     6739.59     8035.07    458.48 o 
  20   0  -8     3883.62     4181.45    345.86 o 
   1   1  -8     1328.26     1324.44     95.15 o 
   3   1  -8     6771.54     7059.73    204.21 o 
   5   1  -8    12682.49    13352.71    389.20 o 
   7   1  -8     4746.40     5005.73    367.23 o 
   9   1  -8     2742.36     2552.07    220.37 o 
  11   1  -8      757.85      695.08    105.72 o 
  13   1  -8     7168.25     8168.65    369.30 o 
  15   1  -8     5960.21     6494.94    435.02 o 
  17   1  -8     2422.33     2698.06    304.09 o 
  19   1  -8     1728.63     2127.76    292.66 o 
  21   1  -8      611.74      143.36    146.95 o 
   0   2  -8      171.65      218.96     73.06 o 
   2   2  -8     2243.45     2320.81    119.48 o 
   4   2  -8     2300.57     2467.78    124.11 o 
   6   2  -8     2067.08     2235.94    266.90 o 
  12   2  -8     1406.98     1294.85    197.66 o 
  14   2  -8      632.03      656.17    172.60 o 
  16   2  -8     1064.44     1075.76    219.07 o 
  18   2  -8      379.54      525.64    184.20 o 
  20   2  -8      237.17      792.12    225.62 o 
   1   3  -8     5178.22     5297.32    283.36 o 
   3   3  -8     1338.26     1346.38    112.19 o 
   5   3  -8     1349.47     1448.73    159.45 o 
   7   3  -8      826.23     1010.41    209.82 o 
  13   3  -8      890.91      750.74    183.19 o 
  15   3  -8      749.30      567.45    185.92 o 
  17   3  -8     2579.89     2840.06    339.39 o 
  19   3  -8     3351.04     4014.04    404.52 o 
   0   4  -8     5165.96     5153.61    402.31 o 
   2   4  -8     1367.10     1352.60    158.97 o 
   4   4  -8     9163.58     9798.96    388.75 o 
   6   4  -8     4802.55     4925.02    283.60 o 
  14   4  -8     6569.12     7217.90    507.43 o 
  16   4  -8     1936.97     2567.23    322.54 o 
  18   4  -8     2099.88     2390.57    326.17 o 
   1   5  -8      320.55      291.42    108.32 o 
   3   5  -8      935.27     1001.75    151.31 o 
   5   5  -8     3140.20     3578.12    253.07 o 
   7   5  -8      642.71      659.96    136.30 o 
  13   5  -8     1205.86     1321.44    238.91 o 
  15   5  -8     1377.81     1645.01    273.46 o 
   0   6  -8      242.16      484.29    179.33 o 
   2   6  -8       11.10       79.90     99.65 o 
   4   6  -8     1160.42     1328.23    172.34 o 
   6   6  -8      765.60      836.31    153.67 o 
   8   6  -8      758.23      872.73    218.59 o 
   1   7  -8     2791.47     3279.09    258.71 o 
   3   7  -8      469.05      551.20    135.39 o 
   5   7  -8     1431.94     1637.36    194.42 o 
   7   7  -8     1017.56      866.46    155.61 o 
   1   1  -7     2510.38     2740.86    117.83 o 
   3   1  -7     2540.48     2663.24    136.09 o 
   5   1  -7     7679.69     7666.93    275.43 o 
   7   1  -7     2274.35     2648.81    249.44 o 
   9   1  -7     3683.09     3810.16    260.70 o 
  11   1  -7     1031.33     1047.38    120.91 o 
  13   1  -7     4604.68     5234.80    401.15 o 
  15   1  -7     2233.36     2559.81    178.53 o 
  17   1  -7      124.07      154.79     88.46 o 
  19   1  -7     3384.87     3869.13    222.77 o 
  21   1  -7      758.07      629.64    105.41 o 
  23   1  -7     2292.60     2467.53    285.17 o 
  25   1  -7      625.61      538.93    181.75 o 
   0   2  -7      613.99      586.73     87.79 o 
   2   2  -7     2853.58     2901.94    119.40 o 
   4   2  -7    22422.34    23388.63    463.05 o 
   6   2  -7    15754.03    16659.02    628.56 o 
   8   2  -7      189.86       61.98     75.91 o 
  10   2  -7      276.67      357.06     94.28 o 
  12   2  -7     5879.55     6350.08    407.47 o 
  14   2  -7    16699.75    18310.20    622.06 o 
  16   2  -7     6253.73     6381.54    309.39 o 
  18   2  -7      657.90      676.02    181.97 o 
  20   2  -7       27.49      283.75    171.20 o 
  22   2  -7     5084.72     5311.56    414.29 o 
   1   3  -7     7945.90     8345.88    188.11 o 
   3   3  -7     1218.21     1287.75     96.15 o 
   5   3  -7     3069.89     3040.25    291.57 o 
   7   3  -7     1261.86     1310.62    105.51 o 
   9   3  -7     5452.79     6644.45    280.99 o 
  13   3  -7     3012.15     3079.65    303.18 o 
  15   3  -7     1405.98     1439.23    228.79 o 
  17   3  -7     1609.22     1718.51    262.23 o 
  19   3  -7     2419.87     2641.97    314.67 o 
  21   3  -7     1572.48     2235.87    301.91 o 
   0   4  -7     5064.40     5348.25    375.66 o 
   2   4  -7     1614.99     1613.40    105.02 o 
   4   4  -7      887.83      889.94    125.48 o 
   6   4  -7      160.36      177.43    112.80 o 
   8   4  -7     1511.30     1638.49    233.25 o 
  14   4  -7      449.03      214.75    138.08 o 
  16   4  -7      299.84      219.70    159.23 o 
  18   4  -7      883.99     1058.17    230.32 o 
  20   4  -7     1074.08     1568.87    271.24 o 
   1   5  -7      341.20      372.66     94.65 o 
   3   5  -7    10144.30    10314.27    379.59 o 
   5   5  -7    16847.83    17142.48    488.66 o 
   7   5  -7     4770.83     4717.58    381.28 o 
  13   5  -7     9926.54    10094.28    573.73 o 
  15   5  -7    11371.02    11734.75    636.51 o 
  17   5  -7      367.81      430.23    197.58 o 
  19   5  -7       46.78       59.67    154.03 o 
   0   6  -7     6451.41     7055.83    454.62 o 
   2   6  -7     4156.13     3884.51    246.45 o 
   4   6  -7     7181.07     7238.25    329.30 o 
   6   6  -7     2209.16     2289.64    195.72 o 
  14   6  -7     4395.55     4569.06    414.01 o 
  16   6  -7      728.63      696.12    191.67 o 
   1   7  -7       23.03       66.91     90.05 o 
   3   7  -7     1757.06     1713.78    178.12 o 
   5   7  -7     2615.43     2543.20    214.29 o 
   7   7  -7     1305.29     1304.73    170.39 o 
   9   7  -7       39.45      153.16    136.18 o 
  13   7  -7     1372.68     1574.61    209.62 o 
  15   7  -7     1546.52     1972.53    278.98 o 
  17   7  -7      228.16      834.85    233.38 o 
   0   8  -7     1791.05     1932.25    270.20 o 
   2   8  -7      345.11      341.99    111.96 o 
   4   8  -7     2897.49     2892.85    231.26 o 
   6   8  -7     1663.95     1923.41    196.43 o 
   8   8  -7      312.08      460.94    111.41 o 
  10   8  -7      295.11      427.71    114.87 o 
  12   8  -7      916.05     1399.57    234.75 o 
  14   8  -7     2864.75     3769.92    358.83 o 
  16   8  -7      652.64     1094.07    244.86 o 
   1   9  -7     1092.19     1276.01    175.47 o 
   3   9  -7     1522.52     1598.39    190.62 o 
   5   9  -7     5690.35     6090.40    335.76 o 
   7   9  -7     1068.21      985.79    214.46 o 
  13   9  -7     3170.13     3520.13    344.34 o 
  15   9  -7     1905.27     2266.12    298.13 o 
   0   0  -6    77904.55    78243.63   1135.34 o 
   2   0  -6    22621.11    22648.54    594.79 o 
   4   0  -6     4700.80     4401.43    266.31 o 
   6   0  -6     6855.38     6678.28    338.77 o 
  10   0  -6    49591.00    52406.61    975.41 o 
  12   0  -6    12646.14    13920.80    510.89 o 
  14   0  -6      337.60      423.73    121.59 o 
  16   0  -6     6956.18     7567.00    395.56 o 
  18   0  -6    23781.18    25739.05    737.33 o 
  20   0  -6    17079.29    18171.34    639.19 o 
  22   0  -6     4080.56     4420.38    334.30 o 
  24   0  -6      179.15      318.49    152.19 o 
  26   0  -6     2746.46     3108.62    317.84 o 
   1   1  -6     2574.91     2664.10    104.44 o 
   3   1  -6     4314.97     4560.73    189.16 o 
   5   1  -6     8638.30     9067.07    268.95 o 
   7   1  -6      709.89      645.02    130.08 o 
   9   1  -6     4569.41     4434.34    256.35 o 
  11   1  -6      836.49      868.12     94.92 o 
  13   1  -6     5428.04     5988.37    241.45 o 
  15   1  -6     2931.55     3492.28    188.88 o 
  17   1  -6      365.05      458.26    124.32 o 
  19   1  -6     4025.29     4558.37    226.56 o 
  21   1  -6       18.98      -13.60     82.98 o 
  23   1  -6     2046.86     2172.14    176.01 o 
  25   1  -6      893.92      929.86    189.92 o 
  27   1  -6      145.84      277.81    152.30 o 
   0   2  -6     1660.40     1836.57    121.21 o 
   2   2  -6     2558.66     2495.34    118.13 o 
   4   2  -6     1689.25     1735.36    119.60 o 
   6   2  -6     1159.73     1045.60    159.90 o 
   8   2  -6      448.54      460.02     78.72 o 
  10   2  -6      737.84      825.19    117.03 o 
  12   2  -6     2013.33     2109.47    148.27 o 
  14   2  -6     3045.21     3280.06    188.49 o 
  16   2  -6      661.53      760.28     99.48 o 
  18   2  -6      294.57      353.10    121.58 o 
  20   2  -6       18.25       67.60     69.78 o 
  22   2  -6     1057.36     1021.85    199.92 o 
  24   2  -6      754.11      920.64    213.09 o 
   1   3  -6    25688.75    25989.64    299.71 o 
   3   3  -6      462.37      437.22     65.68 o 
   5   3  -6     5887.73     5874.63    355.60 o 
   7   3  -6     4875.22     5343.32    188.27 o 
   9   3  -6    22711.70    25264.70    492.27 o 
  11   3  -6    10560.63    11840.70    341.23 o 
  13   3  -6      249.16      247.70     54.74 o 
  15   3  -6      735.09      892.28     95.77 o 
  17   3  -6     3715.26     3829.33    189.73 o 
  19   3  -6    12940.68    14332.84    652.14 o 
  21   3  -6     3002.21     3010.98    318.97 o 
  23   3  -6      426.21      173.42    148.44 o 
   0   4  -6    14729.37    14951.45    442.92 o 
   2   4  -6     9142.60     9392.30    164.84 o 
   4   4  -6     7725.68     8487.45    414.33 o 
   6   4  -6     1938.42     2131.84    125.43 o 
   8   4  -6     6561.91     7021.41    184.69 o 
  12   4  -6      882.19      726.60    167.21 o 
  14   4  -6     4057.90     4119.23    346.22 o 
  16   4  -6      191.35      118.11    135.65 o 
  18   4  -6     7268.22     7891.83    510.12 o 
  20   4  -6     3447.44     4012.18    377.47 o 
  22   4  -6      140.11      272.17    181.89 o 
   1   5  -6     4399.94     4108.69    221.25 o 
   3   5  -6      246.82      184.35     77.24 o 
   5   5  -6      762.30      658.71    148.43 o 
   7   5  -6      326.98      425.00    130.80 o 
  13   5  -6       11.82     -150.77    150.77 o 
  15   5  -6      249.36      298.84    128.32 o 
  17   5  -6     1384.46     1494.96    246.27 o 
  19   5  -6     1623.50     1723.00    262.83 o 
  21   5  -6      620.24     1078.08    261.99 o 
   0   6  -6      907.37      849.17    168.94 o 
   2   6  -6      300.59      331.75     83.49 o 
   4   6  -6     2630.30     2633.85    190.50 o 
   6   6  -6     1782.24     1585.73    228.35 o 
  14   6  -6     1926.06     1889.70    268.92 o 
  16   6  -6      739.02      958.19    184.52 o 
  18   6  -6      132.85      301.32    146.57 o 
  20   6  -6       58.12      252.53    252.85 o 
   1   7  -6    19615.19    20426.36    465.58 o 
   3   7  -6      308.17      243.03     85.47 o 
   5   7  -6     2634.42     2911.41    154.07 o 
   7   7  -6     2322.97     2738.27    253.04 o 
   9   7  -6    19164.54    21313.46    672.17 o 
  11   7  -6     8316.10    10232.55    488.64 o 
  13   7  -6      581.93      635.42    221.73 o 
  15   7  -6     1498.97     1739.85    183.81 o 
  17   7  -6     2970.23     3579.96    257.98 o 
  19   7  -6     8497.07    11359.73    645.13 o 
   0   8  -6     1983.24     1994.39    262.70 o 
   2   8  -6      253.26      229.31     94.17 o 
   4   8  -6     4675.74     4706.67    193.35 o 
   6   8  -6     2302.21     2511.57    154.46 o 
   8   8  -6     2138.16     2386.48    181.89 o 
  10   8  -6     2349.08     2683.91    266.36 o 
  12   8  -6      119.30      229.86    140.83 o 
  14   8  -6     5882.54     6426.87    671.93 o 
  16   8  -6      421.92      683.69    206.79 o 
  18   8  -6     1676.78     2406.97    326.64 o 
   1   9  -6     2994.17     3182.58    293.92 o 
   3   9  -6      703.93      723.83    129.45 o 
   5   9  -6      840.23      830.67    141.76 o 
   7   9  -6     1051.51      958.85    196.76 o 
   9   9  -6     2888.81     2750.08    200.34 o 
  11   9  -6     1913.88     2048.74    182.70 o 
  13   9  -6      397.25      295.92    153.89 o 
  15   9  -6      636.93      708.63    193.11 o 
  17   9  -6      550.40      619.79    206.78 o 
   0  10  -6     5203.88     4631.87    407.81 o 
   2  10  -6     2103.87     2408.16    216.47 o 
   4  10  -6      746.32      728.09    137.83 o 
   6  10  -6     1735.76     1800.44    260.85 o 
   8  10  -6     3147.12     3468.20    355.24 o 
  10  10  -6     4041.66     4207.60    383.78 o 
  14  10  -6      144.55       11.21    149.76 o 
   1   1  -5    10694.47    11069.47    259.29 o 
   3   1  -5     6574.10     7076.60    208.89 o 
   5   1  -5    10355.50    10719.96    263.89 o 
   7   1  -5      515.81      575.33    109.57 o 
   9   1  -5    13851.53    14790.03    436.47 o 
  11   1  -5     4821.83     4940.09    194.91 o 
  13   1  -5     6307.38     6765.88    234.84 o 
  15   1  -5     8224.36     8600.45    271.70 o 
  17   1  -5       91.02      181.50    252.40 o 
  19   1  -5    10937.00    10994.79    329.25 o 
  21   1  -5      944.88      886.08    136.05 o 
  23   1  -5     2745.74     2797.69    188.56 o 
  25   1  -5     2434.16     2746.75    196.43 o 
  27   1  -5      761.51      826.63    132.57 o 
   0   2  -5    21126.34    19922.97    341.39 o 
   2   2  -5     6935.04     6894.26    197.56 o 
   4   2  -5    45154.55    45647.66    526.36 o 
   6   2  -5    42815.20    42340.76    858.15 o 
   8   2  -5    10191.54    11296.02    335.19 o 
  10   2  -5    12696.38    13767.83    380.26 o 
  12   2  -5     4855.06     5070.25    158.93 o 
  14   2  -5    37416.55    40076.04    556.16 o 
  16   2  -5     9741.61    10861.47    486.62 o 
  18   2  -5     5101.29     5360.72    224.67 o 
  20   2  -5     3046.69     3159.60    177.72 o 
  22   2  -5     2645.29     2865.88    182.10 o 
  24   2  -5    10431.43    11212.26    360.62 o 
  26   2  -5     2909.63     3435.39    337.28 o 
   1   3  -5    15921.77    15468.58    252.32 o 
   3   3  -5     1115.49     1347.91    199.16 o 
   5   3  -5      611.55      615.26     47.52 o 
   7   3  -5     1258.76     1398.57    117.27 o 
   9   3  -5    11126.56    12104.23    299.61 o 
  11   3  -5     4588.30     4902.70    137.20 o 
  13   3  -5      530.11      533.25    107.99 o 
  15   3  -5       88.60      110.16     55.73 o 
  17   3  -5     1731.74     1819.00    130.81 o 
  19   3  -5     6372.87     6721.14    249.52 o 
  21   3  -5      660.03      738.95    101.79 o 
  23   3  -5      660.35      746.12    180.21 o 
  25   3  -5      277.99      169.26    125.60 o 
   0   4  -5     7715.92     7172.94    172.28 o 
   2   4  -5     9179.09     8845.94    284.32 o 
   4   4  -5     1193.78     1556.90    131.51 o 
   6   4  -5     2560.22     2711.04     68.37 o 
   8   4  -5     8354.74     8747.25    215.28 o 
  10   4  -5     7688.05     7592.43    689.96 o 
  12   4  -5     3950.37     4101.15    149.79 o 
  14   4  -5      240.16      254.68    101.84 o 
  16   4  -5     2386.45     2394.80    135.44 o 
  18   4  -5     4076.68     4104.11    341.84 o 
  20   4  -5     4180.21     4764.57    389.52 o 
  22   4  -5      882.66      692.03    179.39 o 
  24   4  -5      240.13      295.34    447.26 o 
   1   5  -5     9835.53     9481.93    111.75 o 
   3   5  -5    23326.97    23322.68    344.34 o 
   5   5  -5    42966.06    42054.36    436.71 o 
   7   5  -5    17646.95    16389.95    553.00 o 
  13   5  -5     8535.84     8300.34    473.93 o 
  15   5  -5    17719.15    18918.22    733.07 o 
  17   5  -5     6038.06     6463.61    446.23 o 
  19   5  -5     2085.02     2709.36    589.65 o 
  21   5  -5     1960.66     2727.00    571.85 o 
  23   5  -5     6954.54     8017.42   1008.00 o 
   0   6  -5    11579.14    11551.95    485.52 o 
   2   6  -5     9553.44     9328.93    313.74 o 
   4   6  -5     6183.09     6032.51    151.52 o 
   6   6  -5     2023.66     2040.08    231.96 o 
  12   6  -5      897.54     1110.67    426.83 o 
  14   6  -5     5939.90     6646.41    850.90 o 
  16   6  -5      245.11      295.50    163.68 o 
  18   6  -5     6284.98     7414.30    725.30 o 
  20   6  -5     3771.82     4605.65    319.53 o 
  22   6  -5       94.56      327.48    161.97 o 
   1   7  -5      997.24     1037.71    100.42 o 
   3   7  -5     6307.56     6613.63    202.62 o 
   5   7  -5     5720.04     5853.90    200.58 o 
   7   7  -5     2974.19     2976.87    179.90 o 
   9   7  -5      790.48     1131.76    167.96 o 
  11   7  -5     1415.91     1615.32    208.29 o 
  13   7  -5     3244.26     3724.00    572.33 o 
  15   7  -5     5188.50     6171.04    360.40 o 
  17   7  -5      993.89     1299.28    325.75 o 
  19   7  -5      609.87      852.84    208.98 o 
  21   7  -5      408.70      942.51    239.40 o 
   0   8  -5     2904.66     3168.77    295.30 o 
   2   8  -5      818.48      909.33     85.01 o 
   4   8  -5     3489.70     3373.77    156.75 o 
   6   8  -5     4377.38     4361.97    181.75 o 
   8   8  -5      444.12      742.29    111.90 o 
  10   8  -5     2158.30     2371.13    245.19 o 
  12   8  -5      456.28      631.33    162.70 o 
  14   8  -5     2831.02     3156.02    231.13 o 
  16   8  -5     1614.78     1654.88    182.97 o 
  18   8  -5      804.61      924.47    150.79 o 
  20   8  -5      149.90      321.45    176.97 o 
   1   9  -5     5848.68     5842.66    290.92 o 
   3   9  -5     2565.12     2477.69    196.42 o 
   5   9  -5     4685.73     4498.78    190.60 o 
   7   9  -5       72.55       60.99     66.51 o 
   9   9  -5     7185.22     7234.46    296.53 o 
  11   9  -5     1949.48     2282.55    190.34 o 
  13   9  -5     3168.98     3066.75    308.28 o 
  15   9  -5     3028.67     3019.61    240.69 o 
  17   9  -5       55.72       64.63    144.17 o 
   0  10  -5     4213.05     4185.59    371.76 o 
   2  10  -5      231.82      299.27    102.22 o 
   4  10  -5     2352.10     2408.47    209.41 o 
   6  10  -5     1592.98     1833.29    255.03 o 
   8  10  -5     2305.29     2574.95    288.88 o 
  10  10  -5     2140.91     2087.86    171.22 o 
  12  10  -5      252.15      184.90     97.04 o 
  14  10  -5     4186.59     3569.07    342.94 o 
  16  10  -5      133.18      -23.08    153.10 o 
   1  11  -5      391.58      393.42    121.60 o 
   3  11  -5      729.41      846.38    153.67 o 
   5  11  -5      481.87      454.91    177.53 o 
   7  11  -5      560.97      550.75    163.58 o 
   9  11  -5      639.99      584.87    174.21 o 
  11  11  -5      366.53      504.04    183.63 o 
  15  11  -5      160.15     -136.39    161.19 o 
   0  12  -5     1028.06     1287.76    254.65 o 
   2  12  -5       89.97       38.28    118.09 o 
   4  12  -5     3632.31     3697.89    377.72 o 
   0   0  -4    64040.57    64769.68    752.20 o 
   2   0  -4    26127.49    26532.24    345.93 o 
   4   0  -4    15096.76    15283.09    396.30 o 
   8   0  -4    15774.77    15969.96    437.58 o 
  10   0  -4    47542.56    50630.76    821.26 o 
  12   0  -4    15594.50    16900.22    481.56 o 
  14   0  -4    26395.87    29579.14    656.28 o 
  16   0  -4     2885.71     3136.61    224.60 o 
  18   0  -4    14121.44    15307.91    504.13 o 
  20   0  -4     6780.35     7049.12    368.12 o 
  22   0  -4     3429.60     3864.92    285.50 o 
  24   0  -4     6997.69     7162.05    405.71 o 
  26   0  -4      794.15      894.08    181.87 o 
  28   0  -4     4052.90     4359.41    358.76 o 
   1   1  -4     1337.42     1441.72     65.07 o 
   3   1  -4    38158.33    38569.53    342.40 o 
   5   1  -4    50317.41    49967.06   1091.89 o 
   7   1  -4    14191.03    14009.53    366.18 o 
   9   1  -4      357.09      425.82     53.79 o 
  11   1  -4     2614.23     2816.44    114.05 o 
  13   1  -4    22977.71    24609.56    339.41 o 
  15   1  -4    20917.25    21486.21    399.92 o 
  17   1  -4     7390.84     7551.54    246.98 o 
  19   1  -4      101.25      158.55     67.16 o 
  21   1  -4     2935.55     2914.47    175.27 o 
  23   1  -4    10258.04    10432.28    333.34 o 
  25   1  -4     6835.98     7124.08    291.37 o 
  27   1  -4      413.96      756.81    187.12 o 
  29   1  -4      102.14      493.45    193.33 o 
   2   2  -4     4227.86     4350.36    119.64 o 
   4   2  -4    13355.18    13614.08    247.52 o 
   6   2  -4     1244.58     1108.36     59.26 o 
   8   2  -4     2195.73     2549.69    142.84 o 
  10   2  -4     3817.55     3948.32    148.45 o 
  12   2  -4     7816.49     8128.12    152.21 o 
  14   2  -4    12173.02    12555.83    246.51 o 
  16   2  -4     3107.28     3369.33    163.37 o 
  18   2  -4      682.48      779.17     91.91 o 
  20   2  -4      482.22      533.09    106.87 o 
  22   2  -4     1453.20     1434.05    131.76 o 
  24   2  -4     3225.19     3366.90    314.34 o 
  26   2  -4     1938.91     2405.84    289.72 o 
  28   2  -4      456.42      838.35    212.27 o 
   1   3  -4    20887.01    20173.01    307.84 o 
   5   3  -4    17571.34    18287.85   1011.82 o 
   7   3  -4     2805.63     2986.36     92.27 o 
   9   3  -4    18551.28    19869.71    340.04 o 
  11   3  -4     9303.82     9628.44    164.48 o 
  13   3  -4     6400.95     6608.56    157.90 o 
  15   3  -4    10802.90    11300.62    319.62 o 
  17   3  -4     2446.63     2596.67    147.01 o 
  19   3  -4     6850.30     6586.21    405.05 o 
  21   3  -4     4326.29     4140.40    329.12 o 
  23   3  -4     6985.12     7796.97   1094.88 o 
  25   3  -4     2134.95     2395.40    367.27 o 
  27   3  -4     1131.78     1458.90    185.09 o 
   0   4  -4    18451.64    17891.41    150.60 o 
   2   4  -4       75.98      119.37     26.36 o 
   4   4  -4    40280.73    37562.11    818.82 o 
   6   4  -4    33982.93    34595.11    209.18 o 
   8   4  -4     2396.15     2430.39     64.12 o 
  10   4  -4    11184.68    10498.62    584.96 o 
  12   4  -4     2916.22     3021.90    259.53 o 
  14   4  -4    29221.79    28864.04    822.65 o 
  16   4  -4     3802.37     3961.79    319.83 o 
  18   4  -4     1707.99     1802.72    231.95 o 
  20   4  -4     2750.57     3179.51    504.29 o 
  22   4  -4     5749.95     6255.64    704.32 o 
  24   4  -4     8391.27     9291.37    392.35 o 
  26   4  -4      895.69     1094.19    427.40 o 
   1   5  -4      848.05      727.12     52.26 o 
   3   5  -4     5162.92     5200.16    125.57 o 
   5   5  -4     5699.56     5588.12    109.41 o 
   7   5  -4     1747.75     1662.44     96.22 o 
   9   5  -4     1118.12     1160.96     75.68 o 
  11   5  -4      581.72      546.29     54.69 o 
  13   5  -4     3705.56     3733.90    306.15 o 
  15   5  -4     2540.03     2771.73    316.13 o 
  17   5  -4      350.85      509.22    114.05 o 
  19   5  -4     1521.89     1754.30    174.00 o 
  21   5  -4      247.74      313.58    131.57 o 
  23   5  -4     2642.49     3018.70    309.52 o 
  25   5  -4      796.13     1030.66    448.55 o 
   0   6  -4     2727.72     2588.38    157.63 o 
   2   6  -4      511.34      542.32     47.55 o 
   4   6  -4     7396.11     7449.58    142.73 o 
   6   6  -4    11269.22    10815.26    235.04 o 
   8   6  -4      604.28      615.81    121.46 o 
  10   6  -4      350.32      523.21    122.27 o 
  12   6  -4      472.40      642.90    114.99 o 
  14   6  -4     3735.57     4264.69    305.33 o 
  16   6  -4     2145.98     2453.03    234.06 o 
  18   6  -4      102.47      355.08    110.18 o 
  20   6  -4      117.87      312.21    191.30 o 
  22   6  -4     1094.21     1375.90    232.64 o 
  24   6  -4     1435.71     1832.72    250.92 o 
   1   7  -4    17575.16    16876.06    236.98 o 
   3   7  -4     4789.66     4756.35    205.23 o 
   5   7  -4     9520.25     9630.21    326.73 o 
   7   7  -4      292.40      461.15    117.12 o 
   9   7  -4    10690.31    10801.81    436.61 o 
  11   7  -4     8258.38     8230.89    641.89 o 
  13   7  -4     3657.60     3954.02    228.93 o 
  15   7  -4     3496.98     3984.48    242.17 o 
  17   7  -4       31.81      179.18    102.59 o 
  19   7  -4     6730.09     7374.87    350.87 o 
  21   7  -4      578.69      848.81    154.46 o 
  23   7  -4     3013.25     3707.81    402.61 o 
   0   8  -4     2223.22     2051.35    129.13 o 
   2   8  -4     1260.30     1297.51     96.66 o 
   4   8  -4    20800.75    20735.61    515.07 o 
   6   8  -4    12873.98    12689.30    294.70 o 
   8   8  -4      119.51      341.00    106.53 o 
  10   8  -4     1094.72     1102.99    170.24 o 
  12   8  -4     3896.67     4218.47    241.62 o 
  14   8  -4    20443.77    20663.25    538.43 o 
  16   8  -4     3894.82     4414.04    267.39 o 
  18   8  -4      167.58      208.95    106.70 o 
  20   8  -4       43.47      103.83    100.46 o 
   1   9  -4     4531.53     4663.16    245.00 o 
   3   9  -4     1870.02     1735.03    116.40 o 
   5   9  -4     1126.28     1102.06     97.30 o 
   7   9  -4     2107.17     2033.52    226.21 o 
   9   9  -4     2832.24     2870.38    189.02 o 
  11   9  -4     2285.62     2205.03    181.84 o 
  13   9  -4     2410.41     2333.05    248.78 o 
  15   9  -4      473.09      395.91    186.13 o 
  17   9  -4     2762.58     2809.06    225.75 o 
  19   9  -4      644.68      593.33    174.77 o 
   0  10  -4     7395.86     7738.46    460.99 o 
   2  10  -4     1240.03     1197.92    146.05 o 
   4  10  -4      168.16      179.46     85.74 o 
   6  10  -4      186.38      136.03    119.06 o 
   8  10  -4     3080.21     2795.40    269.21 o 
  10  10  -4     5993.36     5541.96    234.70 o 
  12  10  -4      836.35      587.63    282.57 o 
  14  10  -4      749.27      542.78    160.56 o 
  16  10  -4       42.31      -41.60    198.54 o 
  18  10  -4     2565.60     1984.98    294.56 o 
   1  11  -4      473.70      464.88    112.83 o 
   3  11  -4     5690.31     6227.00    315.08 o 
   5  11  -4    10787.08    11612.18    587.83 o 
   7  11  -4     1214.95     1088.41    195.05 o 
   9  11  -4      631.97      651.87    127.65 o 
  11  11  -4       33.33        7.07     99.93 o 
  13  11  -4     5619.57     5825.63    421.75 o 
   0  12  -4     3713.07     3990.73    383.75 o 
   2  12  -4      570.23      834.84    214.15 o 
   4  12  -4      598.36      717.29    195.51 o 
   6  12  -4     1426.35     1696.80    269.30 o 
   8  12  -4     1060.15     1100.86    166.03 o 
  10  12  -4     2426.21     2380.61    302.32 o 
  12  12  -4      220.65      286.68    151.40 o 
   1  13  -4      210.96      -91.09    181.67 o 
   3  13  -4      101.84      121.77    166.63 o 
   5  13  -4       32.32       53.36    170.48 o 
   1   1  -3    56639.81    54075.78    396.67 o 
   3   1  -3     5203.73     5153.08     92.66 o 
   5   1  -3      135.47      427.71    103.72 o 
   7   1  -3    21417.48    23381.86    537.72 o 
   9   1  -3    47796.68    50490.61    538.04 o 
  11   1  -3    22096.49    22719.74    247.72 o 
  13   1  -3      951.46     1084.39     69.67 o 
  15   1  -3      814.95      956.78     85.12 o 
  17   1  -3    15049.86    14993.57    328.87 o 
  19   1  -3    18697.83    18952.24    392.92 o 
  21   1  -3     7959.74     8317.27    272.84 o 
  23   1  -3      645.25      671.76    105.16 o 
  25   1  -3       50.01      237.41    149.27 o 
  27   1  -3     5504.08     6031.12    297.96 o 
  29   1  -3     5882.77     6371.71    265.43 o 
  31   1  -3      493.88      672.93    213.74 o 
   0   2  -3    42105.38    42045.41    589.66 o 
   2   2  -3     2051.50     2039.03     53.36 o 
   4   2  -3    10179.61    10051.73    219.93 o 
   6   2  -3     2151.34     2193.91    107.45 o 
   8   2  -3    13009.17    13681.42    280.68 o 
  10   2  -3    26933.03    27345.84    250.82 o 
  12   2  -3      753.16      798.55     45.70 o 
  14   2  -3    16152.27    16462.81    315.55 o 
  16   2  -3      403.81      532.44     72.66 o 
  18   2  -3    17712.37    18396.63    373.13 o 
  20   2  -3     5998.02     6573.61    234.94 o 
  22   2  -3      621.69      620.92    152.54 o 
  24   2  -3     5700.42     6133.69    288.07 o 
  26   2  -3      195.92      284.82    112.94 o 
  28   2  -3     6522.71     7359.39    349.81 o 
  30   2  -3     1280.46     1761.24    288.39 o 
   1   3  -3    56986.31    55979.04    851.27 o 
   3   3  -3     3634.62     3525.60     60.28 o 
   5   3  -3     1404.73     1478.65     41.93 o 
   7   3  -3    10004.80    10472.96    156.37 o 
   9   3  -3    29422.53    28357.01    427.03 o 
  11   3  -3    30995.15    32046.20    321.77 o 
  13   3  -3     1150.16     1076.45     81.96 o 
  15   3  -3     2548.19     2686.45    231.00 o 
  17   3  -3     6239.60     5947.60    352.18 o 
  19   3  -3    19273.27    18904.73    646.33 o 
  21   3  -3     4222.03     4584.24    381.57 o 
  23   3  -3      783.06      782.65    163.91 o 
  25   3  -3      480.06      803.01    135.62 o 
  27   3  -3     5335.70     5408.07    301.70 o 
  31   3  -3      751.38     1144.87    250.75 o 
   2   4  -3    22527.52    22474.75    247.46 o 
   4   4  -3      906.22      911.11     64.65 o 
   6   4  -3     3532.89     3899.88     88.97 o 
   8   4  -3     6771.26     6645.30    217.45 o 
  12   4  -3     7854.85     8050.53    180.87 o 
  14   4  -3     1259.66     1259.95    173.53 o 
  16   4  -3     2308.34     2537.84    306.39 o 
  18   4  -3     4140.51     4632.24    232.72 o 
  20   4  -3     4592.84     4720.40    442.23 o 
  22   4  -3     1778.48     1857.71    175.06 o 
  24   4  -3      657.60      796.37    136.32 o 
  26   4  -3     1118.13     1253.89    201.20 o 
   1   5  -3     5666.01     5803.82    148.50 o 
   3   5  -3     9210.88     8758.43    135.55 o 
   5   5  -3    16608.70    16814.91    245.87 o 
   7   5  -3      578.52      555.23     37.95 o 
   9   5  -3     5478.84     5372.74    241.73 o 
  11   5  -3     1544.38     1847.59    234.87 o 
  13   5  -3     8903.86     9442.14    398.13 o 
  15   5  -3     8977.54     9675.99    328.13 o 
  17   5  -3      583.63      807.79    118.10 o 
  19   5  -3     4103.20     4654.07    254.23 o 
  21   5  -3      230.97      380.84    103.58 o 
  23   5  -3     6825.28     7758.24    541.09 o 
  25   5  -3     2714.50     3215.33    246.50 o 
   0   6  -3    83124.69    81759.01    690.18 o 
   2   6  -3    27982.84    26946.48    319.12 o 
   4   6  -3      376.73      376.62     78.03 o 
   6   6  -3     1935.67     2021.70    129.57 o 
   8   6  -3    28166.73    27054.01    384.20 o 
  10   6  -3    53815.90    51337.14    932.95 o 
  12   6  -3    12014.40    12137.90    384.42 o 
  14   6  -3     1115.21     1267.04    135.29 o 
  16   6  -3     5158.36     5067.68    253.73 o 
  18   6  -3    16579.01    16916.99    639.54 o 
  20   6  -3    17633.98    18275.95    515.27 o 
  22   6  -3     1408.33     1623.04    176.95 o 
  24   6  -3      118.55       69.49    100.86 o 
   1   7  -3       62.83       45.39     40.74 o 
   3   7  -3     2006.88     2065.66     73.16 o 
   5   7  -3     3559.58     3663.59    106.52 o 
   7   7  -3     1794.77     1795.36    171.34 o 
   9   7  -3      748.37      812.32    133.97 o 
  11   7  -3       45.02       92.98     70.44 o 
  13   7  -3     1312.27     1361.36    139.90 o 
  15   7  -3     3495.57     3216.54    210.64 o 
  17   7  -3      334.75      383.98    103.13 o 
  19   7  -3      543.97      586.05    204.54 o 
  21   7  -3      460.28      468.94    124.02 o 
  23   7  -3     1472.79     1528.31    188.42 o 
   0   8  -3     4695.29     4914.92    314.06 o 
   2   8  -3     1373.79     1366.10    179.48 o 
   4   8  -3      506.77      492.78     63.58 o 
   6   8  -3     1945.68     1968.56    285.30 o 
   8   8  -3      964.51      830.29    127.70 o 
  10   8  -3     1187.00     1113.52    179.48 o 
  12   8  -3      931.01      719.91    111.94 o 
  14   8  -3     1902.69     1962.81    171.74 o 
  16   8  -3      326.70      323.92    160.36 o 
  18   8  -3     1339.83     1327.41    160.98 o 
  20   8  -3      593.97      654.72    168.89 o 
  22   8  -3      600.15      605.36    138.49 o 
   1   9  -3    10909.94    11728.11    357.76 o 
   3   9  -3     1003.37      987.33    119.66 o 
   5   9  -3     1830.57     1852.28    213.87 o 
   7   9  -3     1271.77     1244.07    141.74 o 
   9   9  -3    12208.93    11480.56    769.91 o 
  11   9  -3     5609.70     5229.29    446.58 o 
  13   9  -3     2220.06     2063.85    220.45 o 
  15   9  -3     1171.60     1198.39    192.02 o 
  17   9  -3     2104.98     2103.80    192.37 o 
  19   9  -3     9444.66     9851.01    413.44 o 
  21   9  -3      874.36      691.32    196.28 o 
   0  10  -3     8975.33     9378.38    488.69 o 
   2  10  -3     1640.52     1589.50    151.08 o 
   4  10  -3     1393.72     1505.17    209.04 o 
   6  10  -3      373.88      507.14    148.09 o 
   8  10  -3     3513.65     3540.93    223.11 o 
  10  10  -3     7555.03     7888.94    324.80 o 
  12  10  -3       99.97      110.90    141.03 o 
  14  10  -3     1960.54     1994.51    186.57 o 
  16  10  -3        2.97      -29.64    148.91 o 
  18  10  -3     4561.26     4676.35    293.92 o 
   1  11  -3      264.11      367.16    100.11 o 
   3  11  -3      192.36      112.55    120.78 o 
   5  11  -3      115.33      -20.69    123.42 o 
   7  11  -3       51.28      101.85     91.55 o 
   9  11  -3       68.77       41.04    101.11 o 
  11  11  -3       79.25       94.44     91.62 o 
  13  11  -3      293.27      413.35    120.61 o 
  15  11  -3      133.50      226.36    160.63 o 
   0  12  -3      828.84      842.47    198.27 o 
   2  12  -3       41.04      114.54    141.45 o 
   4  12  -3     4118.44     4707.79    387.68 o 
   6  12  -3     1368.81     1605.46    176.22 o 
   8  12  -3       48.42      -57.05    100.46 o 
  10  12  -3      636.72      884.89    171.41 o 
  12  12  -3      357.14      343.07    189.08 o 
   5  13  -3     1101.48     1120.89    245.60 o 
   7  13  -3      728.93      657.55    201.94 o 
   9  13  -3     5987.65     5972.97    485.34 o 
   0   0  -2   126517.19   127956.05    804.97 o 
   2   0  -2    19299.62    20139.79    223.50 o 
   6   0  -2     4748.84     4798.05    123.86 o 
   8   0  -2    24738.49    25409.81    309.74 o 
  10   0  -2    48417.89    49068.30    511.06 o 
  12   0  -2     2443.49     2502.91    115.87 o 
  14   0  -2     4291.68     4068.69    215.76 o 
  16   0  -2      629.49      563.75    100.93 o 
  18   0  -2    27308.70    26422.12    617.37 o 
  20   0  -2     8565.14     9219.47    384.01 o 
  22   0  -2     5310.42     5151.98    308.81 o 
  24   0  -2     5917.19     6470.86    401.52 o 
  26   0  -2     1316.87     1288.39    222.96 o 
  28   0  -2    10973.24    11060.99    584.69 o 
  30   0  -2     1905.38     2151.70    311.24 o 
  32   0  -2     2374.69     2501.29    337.02 o 
   1   1  -2     7012.35     6675.84     79.81 o 
   3   1  -2    45385.18    47780.63    643.63 o 
   5   1  -2   111710.27   115911.29    623.77 o 
   7   1  -2    49053.83    49227.73    265.73 o 
   9   1  -2     9369.99     9838.07    114.69 o 
  11   1  -2     1013.03      982.83     57.56 o 
  13   1  -2    28436.92    29412.39    393.66 o 
  15   1  -2    28659.01    28575.19    410.80 o 
  17   1  -2     6504.92     6791.50    290.13 o 
  19   1  -2     5385.41     5468.89    202.99 o 
  21   1  -2     6164.24     5927.01    329.19 o 
  23   1  -2     9880.02    10708.61    344.10 o 
  25   1  -2     8248.52     8364.09    320.37 o 
  27   1  -2      985.36     1084.52    153.04 o 
  29   1  -2      843.96     1101.71    217.41 o 
  31   1  -2     2801.66     3009.60    252.73 o 
   0   2  -2    46585.66    48448.28    544.88 o 
   2   2  -2     5084.33     5208.75     92.60 o 
   4   2  -2    32803.86    33612.95    221.92 o 
   6   2  -2     8136.26     8154.53     95.24 o 
   8   2  -2     6584.82     7000.79     83.52 o 
  10   2  -2     3600.23     3872.45    115.98 o 
  12   2  -2     4379.42     4494.40    183.85 o 
  14   2  -2    11034.46    11740.14    320.18 o 
  16   2  -2     3460.62     3329.51    231.02 o 
  18   2  -2     2853.62     3050.37    172.57 o 
  20   2  -2      689.37      838.99    111.53 o 
  22   2  -2     2533.50     2645.91    179.73 o 
  24   2  -2     2104.20     2122.32    174.29 o 
  26   2  -2     1335.60     1693.29    172.49 o 
  28   2  -2      439.41      661.30    110.94 o 
  30   2  -2      500.86      640.93    141.92 o 
  32   2  -2      702.02     1038.92    251.00 o 
   1   3  -2    27438.12    27450.88    313.51 o 
   3   3  -2     3250.66     3329.96     54.53 o 
   5   3  -2     3117.09     2871.66    114.44 o 
   7   3  -2     9468.41     9698.35    241.57 o 
   9   3  -2    24849.83    24873.23    621.43 o 
  15   3  -2     9257.71     9592.81    545.16 o 
  17   3  -2    10495.79    10412.62    308.24 o 
  19   3  -2    10472.79    10729.64    358.48 o 
  21   3  -2     3984.31     4296.58    390.84 o 
  23   3  -2     4605.95     4850.95    252.99 o 
  25   3  -2     2601.99     2687.36    207.21 o 
  27   3  -2     3189.35     3616.88    245.72 o 
  29   3  -2     3496.16     3818.75    212.70 o 
   0   4  -2    25250.62    25102.29    258.93 o 
   2   4  -2    22286.50    22662.12    174.89 o 
   4   4  -2    47827.41    47869.50    412.44 o 
   6   4  -2     7361.84     7108.22    128.28 o 
   8   4  -2     6579.72     7327.94    215.78 o 
  10   4  -2    14701.84    14928.81    437.45 o 
  12   4  -2    17603.40    17058.90    505.98 o 
  14   4  -2    42769.47    42884.36    619.87 o 
  16   4  -2     8835.51     8990.39    447.95 o 
  18   4  -2     5166.27     5051.14    235.74 o 
  20   4  -2     3890.30     4288.22    270.74 o 
  22   4  -2     5435.01     5345.11    267.29 o 
  24   4  -2    13479.93    13481.10    437.00 o 
  26   4  -2     2617.46     2966.16    226.88 o 
  28   4  -2     2863.00     2740.49    228.93 o 
   1   5  -2     2098.69     2121.99     51.87 o 
   3   5  -2     4750.30     5190.76     99.02 o 
   5   5  -2     8200.35     8278.85    198.52 o 
   7   5  -2      424.11      372.88     37.50 o 
   9   5  -2     1243.14     1380.68     99.96 o 
  11   5  -2      410.94      468.92     51.03 o 
  13   5  -2     7473.95     7331.17    331.00 o 
  15   5  -2     8522.77     8524.37    298.94 o 
  17   5  -2      114.81      143.19     94.13 o 
  19   5  -2     1545.06     1552.35    146.48 o 
  21   5  -2        2.97      112.00     80.23 o 
  23   5  -2     2194.68     2088.65    190.90 o 
  25   5  -2     2009.74     2229.09    205.31 o 
  27   5  -2      233.72      210.13    113.64 o 
   2   6  -2      935.93      911.54     57.04 o 
   4   6  -2     5489.73     5454.04    137.39 o 
   6   6  -2     5323.57     5298.40    266.68 o 
   8   6  -2      327.70      332.78     74.39 o 
  10   6  -2      944.63      972.16     61.21 o 
  12   6  -2     1116.83     1002.30     77.51 o 
  14   6  -2     3270.03     3342.14    196.82 o 
  16   6  -2     1484.59     1571.43    146.87 o 
  18   6  -2      135.00      219.32     90.01 o 
  20   6  -2       47.40      119.71     87.86 o 
  22   6  -2      903.37     1028.14    148.75 o 
  24   6  -2     1590.15     1430.63    170.65 o 
  26   6  -2      230.98      216.10    160.91 o 
   1   7  -2    17314.58    17962.75    367.65 o 
   3   7  -2      668.41      622.93     52.64 o 
   5   7  -2     8043.51     7870.11    206.46 o 
   7   7  -2      598.86      553.21     67.14 o 
   9   7  -2    14819.35    14629.19    478.63 o 
  11   7  -2     6905.80     6859.83    170.48 o 
  13   7  -2     3727.97     3475.76    233.18 o 
  15   7  -2     4148.98     4325.43    236.28 o 
  17   7  -2     3729.62     3626.09    257.96 o 
  19   7  -2     9537.67     9669.89    642.54 o 
  21   7  -2      454.91      562.60    118.01 o 
  23   7  -2     2321.66     2236.99    206.73 o 
  25   7  -2     1306.19     1333.26    334.58 o 
   0   8  -2     6218.03     6291.44    329.51 o 
   2   8  -2     3513.06     3483.55    177.80 o 
   4   8  -2    32869.46    32938.61   1041.77 o 
   6   8  -2    22042.14    21438.13   1289.84 o 
   8   8  -2     4814.35     4707.88    288.44 o 
  10   8  -2     2732.61     2736.29    237.93 o 
  12   8  -2     2911.65     2759.64    230.84 o 
  14   8  -2    16333.63    15749.60    522.26 o 
  16   8  -2     5918.40     5699.38    356.80 o 
  18   8  -2     1846.53     1813.97    174.99 o 
  20   8  -2      761.99      808.65    196.69 o 
  22   8  -2     4563.90     4585.32    289.86 o 
   1   9  -2     4586.03     4711.97    215.97 o 
   3   9  -2     1108.94     1113.04    127.23 o 
   5   9  -2      393.23      539.40    125.66 o 
   7   9  -2     1629.58     1873.79    258.71 o 
   9   9  -2     3128.41     3257.60    292.06 o 
  11   9  -2     2289.56     2458.38    270.43 o 
  13   9  -2      953.94      883.62    197.17 o 
  15   9  -2      257.72      142.74    100.82 o 
  17   9  -2     2796.12     2702.84    210.97 o 
  19   9  -2      829.16      784.88    135.65 o 
  21   9  -2     1056.37      985.77    156.80 o 
   0  10  -2    10233.74    11266.32    496.45 o 
   2  10  -2     1118.15     1106.62    121.47 o 
   4  10  -2      266.27      145.00     97.05 o 
   6  10  -2      377.27      224.90     93.27 o 
   8  10  -2     5765.38     6242.99    273.61 o 
  10  10  -2     6514.27     7073.00    293.12 o 
  12  10  -2      263.01      342.32    154.19 o 
  14  10  -2       41.05      191.45    155.74 o 
  16  10  -2      320.17      347.19    167.06 o 
  18  10  -2     5119.71     5022.41    425.71 o 
  20  10  -2     2750.55     3093.57    346.69 o 
   1  11  -2     1545.97     1677.39    219.30 o 
   3  11  -2     5779.57     6489.93    403.74 o 
   5  11  -2    13326.83    14587.10    592.70 o 
   7  11  -2     2073.66     2110.37    173.57 o 
   9  11  -2     1905.75     1981.38    174.11 o 
  11  11  -2      322.51      454.41    110.08 o 
  13  11  -2     8143.73     8342.15    339.39 o 
  15  11  -2     7814.06     8102.31    520.98 o 
  17  11  -2      345.94      405.85    185.79 o 
   2  12  -2      338.21      304.90    135.88 o 
   4  12  -2      583.03      678.26    178.74 o 
   6  12  -2      279.03      295.48    149.65 o 
   8  12  -2     1525.21     1721.64    251.99 o 
  10  12  -2     3809.56     3929.74    363.66 o 
  12  12  -2      125.34      255.12    162.86 o 
  14  12  -2     1082.16     1076.18    228.79 o 
  16  12  -2       84.86      -43.95    154.47 o 
   3   1  -1    13804.07    13708.16    396.18 o 
   5   1  -1    45141.94    47330.51    644.19 o 
   7   1  -1     8846.17     9855.39    138.86 o 
   9   1  -1     9578.43     9227.68    196.07 o 
  11   1  -1    18442.67    19828.85    295.83 o 
  13   1  -1    14037.80    14004.75    346.03 o 
  15   1  -1    14634.77    14716.03    386.20 o 
  17   1  -1     1689.87     1840.76    132.09 o 
  19   1  -1     5512.38     5599.63    217.42 o 
  21   1  -1      210.15      301.11     84.01 o 
  23   1  -1     5017.58     4986.50    192.19 o 
  25   1  -1     3725.48     3582.81    221.69 o 
  27   1  -1     2279.70     2256.70    198.53 o 
  29   1  -1     2200.07     2357.73    207.85 o 
  31   1  -1      402.38      449.72    129.40 o 
  33   1  -1     2077.03     2277.40    335.90 o 
   0   2  -1    79519.13    81927.80    453.38 o 
   2   2  -1    33489.86    36334.27    665.56 o 
   4   2  -1   133847.86   137218.27    799.21 o 
   6   2  -1    94001.95    97726.97    755.86 o 
   8   2  -1     9713.43     9649.39    251.98 o 
  10   2  -1     6454.26     6575.99    173.47 o 
  12   2  -1    16982.66    17654.96    457.98 o 
  14   2  -1    58085.50    55519.69    878.04 o 
  16   2  -1    28983.55    28950.66    474.13 o 
  18   2  -1     3735.37     3661.52    182.52 o 
  20   2  -1     3661.75     3633.52    192.11 o 
  22   2  -1    10202.13    10034.57    328.77 o 
  24   2  -1    22418.48    20978.03    401.25 o 
  26   2  -1     4194.80     4161.01    284.96 o 
  28   2  -1     2562.82     2670.16    254.42 o 
  30   2  -1      806.09      795.14    140.05 o 
   1   3  -1    14974.71    14512.05    107.31 o 
   3   3  -1    12152.98    12243.67    129.55 o 
   5   3  -1     3297.11     3541.66    102.07 o 
   7   3  -1    16192.42    17392.44    257.65 o 
   9   3  -1    29498.15    29054.03    620.79 o 
  11   3  -1    13118.41    12837.49    400.81 o 
  13   3  -1     6123.68     6374.83    306.65 o 
  15   3  -1     2817.48     2543.14    229.82 o 
  17   3  -1    12061.04    11561.08    323.01 o 
  19   3  -1    10103.91     9806.26    316.49 o 
  21   3  -1     5530.50     5078.50    241.67 o 
  23   3  -1     1453.07     1616.20    150.02 o 
  25   3  -1     1144.24     1239.02    114.65 o 
  27   3  -1     1823.81     2029.70    150.20 o 
  29   3  -1     2494.56     2587.13    283.39 o 
   0   4  -1    31824.94    32806.38    333.20 o 
   2   4  -1    15911.68    16245.87    191.49 o 
   4   4  -1     2396.97     2557.36    107.82 o 
   6   4  -1     3870.91     3913.76     88.97 o 
   8   4  -1     9634.09     9460.62    172.85 o 
  10   4  -1    15105.87    15300.96    216.31 o 
  12   4  -1     7230.90     7035.55    330.38 o 
  14   4  -1     2224.67     2071.02    161.02 o 
  16   4  -1     3161.92     3103.50    176.34 o 
  18   4  -1     3253.37     3210.46    190.16 o 
  20   4  -1     6834.51     6884.64    284.02 o 
  22   4  -1      687.15      662.20    106.83 o 
  24   4  -1      957.59      951.34    134.87 o 
  26   4  -1     1034.05     1260.27    123.44 o 
  28   4  -1     2093.72     2267.02    206.26 o 
   1   5  -1      601.16      736.31     34.31 o 
   3   5  -1    36044.86    37659.11    347.38 o 
   5   5  -1    97667.13    96969.52    716.11 o 
   7   5  -1    23523.94    22289.51    342.45 o 
   9   5  -1     2065.54     2591.06    205.61 o 
  11   5  -1       92.89       47.21     28.71 o 
  13   5  -1    32968.59    30815.74    337.96 o 
  15   5  -1    54451.40    51281.46    708.36 o 
  17   5  -1     5668.49     5331.21    244.89 o 
  19   5  -1      741.75      759.57    114.18 o 
  21   5  -1      761.79      717.97    117.05 o 
  23   5  -1    14089.80    13750.66    445.17 o 
  25   5  -1    10735.99    10271.61    404.40 o 
  27   5  -1      687.17      536.17    206.73 o 
   0   6  -1    39940.86    39016.65    553.82 o 
   2   6  -1    10708.50    10789.65    316.74 o 
   4   6  -1    22372.91    23904.07    448.76 o 
   6   6  -1     3909.94     3964.44    187.59 o 
   8   6  -1     7495.19     7461.85    156.19 o 
  10   6  -1    24256.86    24039.28    262.22 o 
  12   6  -1     2681.41     2651.48    168.81 o 
  14   6  -1    11511.19    11160.11    342.22 o 
  16   6  -1      502.39      454.00     86.46 o 
  18   6  -1     6848.97     6525.95    287.63 o 
  20   6  -1     9170.46     8938.09    353.85 o 
  22   6  -1     1482.23     1306.06    195.11 o 
  24   6  -1     3449.22     3377.03    241.60 o 
  26   6  -1      733.18      700.48    148.55 o 
   1   7  -1      479.05      510.83     52.12 o 
   3   7  -1     6101.01     6304.58    212.25 o 
   5   7  -1    16772.06    16717.94    409.79 o 
   7   7  -1     7203.90     7481.60    220.45 o 
   9   7  -1      987.36     1097.56     68.73 o 
  11   7  -1      501.13      520.20     46.60 o 
  13   7  -1     3473.63     3437.35    105.96 o 
  15   7  -1     6477.41     6401.51    308.79 o 
  17   7  -1      460.33      451.33    162.84 o 
  19   7  -1     1828.75     1904.78    172.92 o 
  21   7  -1      934.33      773.28    279.28 o 
  23   7  -1     2630.66     2692.49    443.24 o 
  25   7  -1     1151.33     1065.40    326.30 o 
   0   8  -1     2828.05     2636.02    164.50 o 
   2   8  -1     2048.32     2071.27    111.32 o 
   4   8  -1     8514.18     7793.31    289.31 o 
   6   8  -1     7521.71     7690.42    196.29 o 
   8   8  -1        2.98       44.08     40.45 o 
  10   8  -1      564.84      712.91    152.29 o 
  12   8  -1     2635.22     2849.83    268.20 o 
  14   8  -1     6199.67     6604.38    398.14 o 
  16   8  -1     4139.76     4336.67    352.12 o 
  18   8  -1      379.50      439.12    166.60 o 
  20   8  -1       23.97       81.58    133.59 o 
  22   8  -1      713.67      936.39    223.48 o 
  24   8  -1     3886.70     4078.23    394.26 o 
   1   9  -1     7056.54     7127.56    243.28 o 
   3   9  -1     4011.14     4172.47    264.50 o 
   5   9  -1    14225.83    15411.53    313.68 o 
   7   9  -1     1269.63     1358.07     90.96 o 
   9   9  -1     6797.20     7259.35    407.90 o 
  11   9  -1     4000.58     4073.67    322.09 o 
  13   9  -1     6719.38     7115.86    426.48 o 
  15   9  -1     6388.81     6368.98    418.94 o 
  17   9  -1     1795.08     2056.72    266.14 o 
  19   9  -1     3703.54     3954.11    358.91 o 
  21   9  -1      164.34      314.00    171.87 o 
  23   9  -1     2316.06     2382.65    319.00 o 
   0  10  -1    15867.29    16751.90    556.61 o 
   2  10  -1      684.64      649.62    129.60 o 
   4  10  -1     3550.52     3859.40    213.87 o 
   6  10  -1     2309.42     2254.38    123.37 o 
   8  10  -1     1568.41     1582.47    139.95 o 
  10  10  -1     4853.93     5231.58    336.17 o 
  12  10  -1     1031.85     1018.71    186.93 o 
  14  10  -1     3712.77     3634.05    323.37 o 
  16  10  -1      786.06      948.93    208.65 o 
  18  10  -1     2069.43     2224.08    285.25 o 
  20  10  -1     1943.13     2083.65    293.53 o 
   1  11  -1      782.71      699.80    102.80 o 
   3  11  -1      905.75      921.18    108.89 o 
   5  11  -1       98.63       69.62     66.64 o 
   7  11  -1      157.12      129.30     76.74 o 
   9  11  -1      211.11      223.62    123.36 o 
  11  11  -1      419.54      250.46    115.94 o 
  13  11  -1     1569.94     1631.62    228.32 o 
  15  11  -1      322.16      352.22    168.14 o 
  17  11  -1       84.57      198.72    154.20 o 
  19  11  -1       44.94      222.05    180.44 o 
   0  12  -1     2068.65     2004.29    238.14 o 
   2  12  -1      352.49      255.07     80.22 o 
   4  12  -1     6436.45     6159.12    425.60 o 
   6  12  -1     4730.79     4725.76    354.00 o 
   8  12  -1       82.74      135.06    130.91 o 
  10  12  -1      720.66      857.51    187.67 o 
  12  12  -1      450.05      523.64    165.53 o 
  14  12  -1     3457.34     3407.05    337.69 o 
  16  12  -1     1606.51     1689.87    261.63 o 
   1  13  -1     4460.96     3934.94    339.94 o 
   3  13  -1      134.15      -25.65    115.80 o 
   5  13  -1     2106.82     1920.12    255.43 o 
   7  13  -1      159.06      -87.62    136.23 o 
   9  13  -1     4522.13     4073.14    388.54 o 
   4  14  -1     3374.52     3013.91    320.63 o 
   6   0   0     7000.61     7716.39    183.95 o 
   8   0   0    71846.91    75498.09    712.97 o 
  10   0   0   263423.31   279507.00  15457.23 o 
  12   0   0    70180.30    67135.24    845.03 o 
  14   0   0    11922.06    12014.56    376.08 o 
  16   0   0     2864.31     2877.89    209.67 o 
  18   0   0    38377.59    36503.97    785.97 o 
  20   0   0    46252.98    45406.41    937.35 o 
  22   0   0     6257.33     5863.61    365.30 o 
  24   0   0      592.78      641.77    168.67 o 
  26   0   0     8909.58     8400.63    503.33 o 
  28   0   0    23586.27    24800.73    915.69 o 
  30   0   0     7977.68     9137.31    591.48 o 
  32   0   0       74.90      125.83    166.47 o 
   5   1   0    38489.92    40749.80    727.15 o 
   7   1   0    10555.23    10848.32    147.03 o 
   9   1   0     3978.00     4069.09    100.82 o 
  11   1   0     7244.35     7947.12    156.35 o 
  13   1   0    15235.62    15258.65    443.06 o 
  15   1   0     8458.88     8171.94    231.19 o 
  17   1   0      179.83      316.94     52.89 o 
  19   1   0     3215.36     3334.60    180.64 o 
  21   1   0      657.53      811.90    119.28 o 
  23   1   0     3394.22     3874.78    223.18 o 
  25   1   0     3485.11     3443.92    226.09 o 
  27   1   0      795.68      649.26    121.95 o 
  29   1   0     1359.85     1567.39    199.92 o 
  31   1   0      250.16      161.20    119.70 o 
  33   1   0     1432.61     1053.69    255.83 o 
   0   2   0     2385.05     2359.16     56.40 o 
   2   2   0     5375.59     5383.50     64.45 o 
   4   2   0     5022.98     5347.03    101.68 o 
   6   2   0     1704.80     1866.78     67.07 o 
   8   2   0     1283.51     1342.00     62.55 o 
  10   2   0     3379.07     3370.00    102.11 o 
  12   2   0     3417.58     3271.50    214.97 o 
  14   2   0     6332.75     6216.85    318.50 o 
  16   2   0      473.45      469.26    129.10 o 
  18   2   0     1317.01     1428.75     95.98 o 
  20   2   0       80.28      202.49     58.34 o 
  22   2   0     3498.20     3612.96    210.43 o 
  24   2   0     1555.67     1600.32    281.26 o 
  26   2   0      692.21      701.47    147.23 o 
  28   2   0       36.52       56.13    101.46 o 
  30   2   0       28.58     -121.37    170.44 o 
  32   2   0      935.74      864.36    217.55 o 
   1   3   0    80661.96    80594.30    288.49 o 
   3   3   0     5897.23     5735.95     93.04 o 
   5   3   0     4787.83     5191.65    133.10 o 
   7   3   0     8857.39     8754.12    185.13 o 
   9   3   0    84871.27    85812.22    582.92 o 
  11   3   0    57005.04    57233.60    718.97 o 
  13   3   0      475.97      463.00    105.34 o 
  15   3   0     3910.45     3841.40    184.38 o 
  17   3   0    15637.41    14806.13    383.67 o 
  19   3   0    26821.57    25020.63    511.17 o 
  21   3   0    11325.70    11354.57    279.37 o 
  23   3   0       49.42      143.50     71.48 o 
  25   3   0       71.32      155.65    183.31 o 
  27   3   0     5190.53     5600.47    442.77 o 
  29   3   0     6608.20     6064.76    487.37 o 
  31   3   0     1804.80     1808.49    281.53 o 
   0   4   0    37870.75    37776.85    382.61 o 
   2   4   0     7949.66     7782.08    100.17 o 
   4   4   0    32489.10    32870.15    247.74 o 
   6   4   0     2667.54     3283.98     82.53 o 
   8   4   0    28648.26    27699.15   1227.91 o 
  10   4   0    40566.51    41991.32    871.29 o 
  12   4   0       69.59       75.24     77.70 o 
  14   4   0    18772.89    17988.57    403.13 o 
  16   4   0      426.45      452.89     96.17 o 
  18   4   0    16951.81    16154.21    471.03 o 
  20   4   0    22857.94    21333.54    505.42 o 
  22   4   0       36.01      148.15     97.12 o 
  24   4   0     4983.26     5064.51    217.40 o 
  26   4   0       25.48     -131.34    170.20 o 
  28   4   0     6441.75     6147.89    480.96 o 
  30   4   0     1200.94      977.05    210.79 o 
   1   5   0     4443.35     4295.87     85.65 o 
   3   5   0     1070.30     1070.86     63.61 o 
   5   5   0      116.22      158.33     25.98 o 
   7   5   0     7332.37     7431.11    140.87 o 
   9   5   0    11602.40    11535.95    470.74 o 
  11   5   0     4295.95     4207.64    189.00 o 
  13   5   0      668.11      491.41    161.92 o 
  15   5   0     2615.73     2539.64    263.94 o 
  17   5   0     8927.61     8326.55    308.64 o 
  19   5   0     2591.55     2449.81    184.68 o 
  21   5   0     2694.34     2506.63    189.86 o 
  23   5   0      330.30      149.59    118.60 o 
  25   5   0       86.14      -55.80    142.19 o 
  27   5   0     1088.58      812.76    196.28 o 
   0   6   0     3709.53     3456.92    132.42 o 
   2   6   0        0.20       13.56     19.38 o 
   4   6   0     8920.63     8927.68    150.80 o 
   6   6   0     3274.63     3514.68    170.98 o 
   8   6   0      320.57      289.18     40.75 o 
  10   6   0     2427.56     2291.02     95.73 o 
  12   6   0      301.75      420.08    106.85 o 
  14   6   0     3895.08     3662.17    201.52 o 
  16   6   0     1787.37     1726.79    149.08 o 
  18   6   0      539.06      557.74     94.93 o 
  20   6   0      919.70      820.97    133.43 o 
  22   6   0      144.62       71.60     91.98 o 
  24   6   0     1802.73     1812.57    196.22 o 
  26   6   0      242.10      302.06    129.38 o 
   1   7   0    63429.83    66386.82    507.27 o 
   3   7   0     4451.08     4431.94    182.96 o 
   5   7   0     6686.04     7028.79    194.81 o 
   7   7   0     3491.11     3849.85    188.94 o 
   9   7   0    44820.49    47152.08    444.02 o 
  11   7   0    37782.64    37265.66    402.02 o 
  13   7   0      797.24      891.43     72.02 o 
  15   7   0     2124.51     2030.80    110.00 o 
  17   7   0    13475.16    13451.77    574.63 o 
  19   7   0    12070.18    12581.59    572.52 o 
  21   7   0     8148.29     7891.23    481.16 o 
  23   7   0       15.21      -54.73    135.35 o 
  25   7   0        4.76        6.19    147.16 o 
   0   8   0    22989.91    24095.60    393.09 o 
   2   8   0       44.59       79.10     28.24 o 
   4   8   0    16149.96    17030.01    510.51 o 
   6   8   0     6902.22     6986.25    223.22 o 
   8   8   0      199.62      313.03    112.51 o 
  10   8   0     5645.85     5730.08    337.98 o 
  12   8   0      177.75      239.25     44.78 o 
  14   8   0     6519.18     6496.91    395.16 o 
  16   8   0      705.26      764.60    171.29 o 
  18   8   0     1290.36     1439.17    225.55 o 
  20   8   0     1350.89     1591.60    239.28 o 
  22   8   0     2358.70     2568.01    297.76 o 
  24   8   0     3742.18     3570.15    365.34 o 
   1   9   0     8543.81     8388.55    237.69 o 
   3   9   0     2420.86     2338.14    144.10 o 
   5   9   0     1102.60     1220.35    111.89 o 
   7   9   0     1178.09     1367.60    109.43 o 
   9   9   0     3993.73     4063.37    240.30 o 
  11   9   0     5660.01     5597.61    353.90 o 
  13   9   0     1502.78     1625.79    222.70 o 
  15   9   0     2065.62     2488.95    269.89 o 
  17   9   0     1915.12     2022.00    258.09 o 
  19   9   0     1691.83     1791.02    250.71 o 
  21   9   0      528.15      445.96    167.17 o 
  23   9   0      889.49      915.53    219.52 o 
   0  10   0    24724.90    25711.70    773.93 o 
   2  10   0     4319.92     4559.74    147.67 o 
   4  10   0      145.94      159.26     45.09 o 
   6  10   0      176.49      186.03     58.36 o 
   8  10   0     5580.89     6062.18    275.61 o 
  10  10   0    13533.60    14645.86    415.86 o 
  12  10   0     2697.77     3177.65    292.18 o 
  14  10   0        4.75       71.24    126.22 o 
  16  10   0       31.87       97.44    134.64 o 
  18  10   0     3859.73     4321.63    377.92 o 
  20  10   0     4036.92     4627.45    392.34 o 
  22  10   0      859.43      855.63    212.65 o 
   1  11   0     1989.16     2086.49    127.02 o 
   3  11   0     2966.94     3028.85    152.06 o 
   5  11   0     8850.30     9423.99    260.48 o 
   7  11   0      465.20      459.43     98.42 o 
   9  11   0     3181.24     3256.09    212.24 o 
  11  11   0     1468.47     1465.45    159.59 o 
  13  11   0     7515.32     7889.57    460.68 o 
  15  11   0     4296.73     4429.00    360.64 o 
  17  11   0       11.31       69.34    129.33 o 
  19  11   0     2778.42     2832.65    319.46 o 
  21  11   0       67.19       72.69    158.98 o 
   0  12   0    15217.30    14243.26    594.57 o 
   2  12   0      198.54      233.97    141.12 o 
   4  12   0       58.39       48.27    102.50 o 
   6  12   0      166.29      178.14    123.94 o 
   8  12   0     4104.34     3659.08    360.88 o 
  10  12   0     7450.05     7305.15    514.74 o 
  12  12   0      139.69      146.90    144.88 o 
   1  13   0      548.80      363.86    144.08 o 
   3  13   0       60.98      118.84    109.58 o 
   5  13   0       74.54      169.24    138.47 o 
   7  13   0       16.36       55.68    122.48 o 
   9  13   0      213.18       61.25    127.88 o 
   4  14   0     1548.92     1263.48    229.32 o 
   3   1   1    13040.72    13517.70    151.48 o 
   5   1   1    42349.03    42832.48    455.56 o 
   7   1   1     6473.21     6974.45    106.11 o 
   9   1   1    11805.08    11599.37    129.21 o 
  11   1   1    19876.00    20975.16    221.99 o 
  13   1   1    12238.48    12527.78    221.49 o 
  15   1   1    15272.29    15526.56    266.90 o 
  17   1   1     1976.96     1910.03     99.10 o 
  19   1   1     6260.39     6443.03    259.44 o 
  21   1   1       12.25      -47.63     47.63 o 
  23   1   1     5080.01     5067.92    172.85 o 
  25   1   1     3402.33     3447.43    303.28 o 
  27   1   1     2453.62     2424.99    211.54 o 
  29   1   1     2466.11     2516.94    229.32 o 
   0   2   1    88275.88    89004.41    732.32 o 
   2   2   1    28122.08    28044.87    266.31 o 
   4   2   1   137556.92   131809.92   1205.52 o 
   6   2   1   102947.50   100824.66    507.00 o 
   8   2   1    10403.98    10251.03    144.56 o 
  10   2   1     9033.81     9109.72    194.99 o 
  12   2   1    14719.12    14651.10    270.64 o 
  14   2   1    59869.82    61616.09   1372.88 o 
  16   2   1    29959.93    29931.05    403.77 o 
  18   2   1     4358.28     4305.15    125.69 o 
  20   2   1     4627.90     4702.43    140.19 o 
  22   2   1     8981.20     9946.67    530.70 o 
  24   2   1    21409.14    23047.22    498.01 o 
  26   2   1     4432.82     4712.50    239.84 o 
  28   2   1     2946.75     3007.52    347.72 o 
   1   3   1    14261.46    13799.03    138.95 o 
   3   3   1    11930.94    11840.21    105.84 o 
   5   3   1     3670.86     3754.30     85.46 o 
   7   3   1    16753.66    17297.86    235.04 o 
   9   3   1    28734.69    28032.76    238.90 o 
  11   3   1    12964.49    12461.34    216.62 o 
  13   3   1     5012.19     5269.44    187.44 o 
  15   3   1     1895.54     1884.21    155.80 o 
  17   3   1    12082.92    12312.63    273.36 o 
  19   3   1    11108.46    11925.09    557.44 o 
  21   3   1     5228.95     5443.45    267.68 o 
  23   3   1     1403.19     1474.64    306.49 o 
  25   3   1      813.63      751.11    102.88 o 
  27   3   1     2067.90     2008.35    289.26 o 
  29   3   1     2724.58     2603.49    322.51 o 
   0   4   1    28247.58    26947.89    362.68 o 
   2   4   1    16265.82    16082.49    150.14 o 
   4   4   1     1716.30     1807.84     50.28 o 
   6   4   1     4284.90     4358.93    145.44 o 
   8   4   1     9376.48     9007.71    339.32 o 
  10   4   1    14620.19    13857.36    334.59 o 
  12   4   1     6715.27     6612.76    261.57 o 
  14   4   1     1709.49     1720.31    105.23 o 
  16   4   1     3180.98     3293.56    209.53 o 
  18   4   1     3579.23     3705.48    159.82 o 
  20   4   1     6791.87     7432.97    787.77 o 
  22   4   1      589.40      809.99    160.56 o 
  26   4   1      946.44      858.20    229.39 o 
  28   4   1     2132.10     2093.12    322.19 o 
  30   4   1     1237.45     1166.04    257.20 o 
   1   5   1      246.35      298.55     17.54 o 
   3   5   1    38835.02    38019.81    460.96 o 
   5   5   1   103065.84   103644.62    592.56 o 
   7   5   1    26356.74    25852.80    716.37 o 
   9   5   1     3021.94     2980.08    136.48 o 
  11   5   1       89.76      166.94     60.43 o 
  13   5   1    30910.77    30475.26    704.14 o 
  15   5   1    52860.25    50359.63    540.73 o 
  17   5   1     8098.26     8436.04    445.10 o 
  19   5   1      666.31      816.83    167.66 o 
  21   5   1     1204.07     1185.06    184.03 o 
  25   5   1    10349.55    12176.50    783.94 o 
  27   5   1      822.61      728.93    244.11 o 
  29   5   1      438.91      232.17    167.62 o 
  31   5   1     1335.17     1244.03    282.72 o 
   0   6   1    41060.50    40726.50    761.51 o 
   2   6   1    11535.60    11860.63    146.78 o 
   4   6   1    18993.04    19713.34    196.56 o 
   6   6   1     4216.37     4413.11    110.61 o 
   8   6   1     8344.44     7710.95    154.93 o 
  10   6   1    25627.43    24173.92    398.00 o 
  12   6   1     2855.58     2672.09    148.62 o 
  14   6   1    10553.64    10099.38    440.80 o 
  16   6   1      483.22      524.12     73.50 o 
  18   6   1     7267.40     6780.68    395.87 o 
  20   6   1     9970.56     9464.11    491.02 o 
  22   6   1     1275.77     1233.96    200.87 o 
  24   6   1     2938.15     3655.50    463.91 o 
  26   6   1      714.67      726.64    241.29 o 
  28   6   1     5578.18     6193.55    585.96 o 
   1   7   1      942.58      866.70     40.16 o 
   3   7   1     6194.51     6568.76    125.19 o 
   5   7   1    16096.61    16680.78    267.86 o 
   7   7   1     6620.39     7280.24    225.56 o 
   9   7   1      933.39      979.99     62.23 o 
  11   7   1      926.18      878.78     52.10 o 
  13   7   1     3596.31     3351.23    139.53 o 
  15   7   1     6671.45     6238.70    196.29 o 
  17   7   1      631.57      502.77     68.89 o 
  19   7   1     1632.80     1409.49    199.53 o 
  21   7   1      768.05      567.71    150.07 o 
  23   7   1     2702.67     3079.42    471.62 o 
  25   7   1     1106.48     1877.47    373.20 o 
  27   7   1      244.62      607.84    257.65 o 
   0   8   1     3154.48     2999.28     91.67 o 
   2   8   1     1911.55     2049.10     95.26 o 
   4   8   1     8181.22     8483.22    206.46 o 
   6   8   1     8607.36     8911.36    195.17 o 
   8   8   1        7.49       75.68     55.69 o 
  10   8   1      690.31      673.75     65.79 o 
  12   8   1     2174.60     2189.65    108.83 o 
  14   8   1     5984.67     5954.45    193.24 o 
  16   8   1     4252.28     4271.86    330.47 o 
  18   8   1      452.61      521.72    304.60 o 
  20   8   1       40.68       72.68    244.68 o 
  22   8   1      597.02      814.74    145.07 o 
  24   8   1     3515.46     4052.41    519.81 o 
   1   9   1     7629.59     7525.29    283.09 o 
   3   9   1     4229.49     4295.13    217.58 o 
   5   9   1    13864.22    14804.00    324.49 o 
   7   9   1     1192.86     1203.36     86.50 o 
   9   9   1     7353.86     7659.84    310.12 o 
  11   9   1     4359.60     4510.41    252.58 o 
  13   9   1     6426.67     7119.29    327.82 o 
  15   9   1     6372.02     6693.53    333.67 o 
  17   9   1     1863.45     1956.76    368.58 o 
  19   9   1     4210.34     4987.97    470.22 o 
  21   9   1      117.75      146.53    221.33 o 
  23   9   1     2351.80     2119.72    283.13 o 
   0  10   1    15544.51    15873.36    593.74 o 
   2  10   1      383.71      414.83     88.68 o 
   4  10   1     3848.18     3712.44    205.84 o 
   6  10   1     2302.47     2277.99    161.37 o 
   8  10   1     1641.46     1904.20    166.23 o 
  10  10   1     4926.67     5472.18    271.31 o 
  12  10   1      891.16     1095.85    147.84 o 
  14  10   1     3852.59     4013.35    257.98 o 
  16  10   1      740.65      927.40    239.33 o 
  18  10   1     2307.84     2612.65    231.15 o 
  20  10   1     1849.22     2000.25    267.98 o 
  22  10   1      594.54      531.12    174.50 o 
   1  11   1      681.76      768.16    113.40 o 
   3  11   1      795.36      816.48    114.94 o 
   5  11   1      134.41      127.53    114.43 o 
   7  11   1      181.68      448.07    173.39 o 
   9  11   1      219.64      230.47    146.55 o 
  11  11   1      421.09      458.76    176.89 o 
  13  11   1     1323.76     1369.53    259.49 o 
  15  11   1      252.28      113.01    148.93 o 
   0  12   1     2140.06     2175.52    245.44 o 
   2  12   1      194.22      202.37     88.21 o 
   4  12   1     7000.38     6505.71    441.68 o 
   6  12   1     4986.55     4937.37    399.75 o 
   8  12   1       89.30       92.55    107.78 o 
  10  12   1      821.63      757.76    198.75 o 
  12  12   1      330.64      409.88    179.48 o 
   1  13   1     4619.90     4533.48    253.68 o 
   3  13   1       86.93      143.94    131.85 o 
   5  13   1     1908.09     1772.96    264.66 o 
   7  13   1      213.57      234.14    149.12 o 
   9  13   1     4627.65     4632.50    414.11 o 
   2  14   1      429.62      541.11    179.30 o 
   4  14   1     3185.39     2910.56    327.22 o 
   0   0   2   106457.40   106244.09    729.57 o 
   2   0   2    24403.10    25189.37    349.77 o 
   4   0   2    10886.71    11019.02    260.33 o 
   6   0   2     5546.28     4922.58    193.05 o 
  10   0   2    50124.52    49548.26    941.67 o 
  12   0   2     3687.99     3922.00    180.23 o 
  14   0   2     6672.36     6876.22    252.39 o 
  16   0   2      561.80      692.89    101.38 o 
  18   0   2    27232.56    26821.16    566.86 o 
  20   0   2     8800.61     8641.73    330.07 o 
  22   0   2     5763.46     5086.96    260.94 o 
  24   0   2     6810.45     6711.63    305.07 o 
   1   1   2     4410.86     4166.68     86.20 o 
   3   1   2    48763.92    47285.55   1809.68 o 
   5   1   2   109022.34   110717.58   1040.48 o 
   7   1   2    47839.37    45634.88    449.50 o 
   9   1   2     8694.50     9112.85    205.78 o 
  11   1   2      302.92      287.56     71.13 o 
  13   1   2    29134.19    29835.42    625.09 o 
  15   1   2    28623.04    27956.54    640.72 o 
  17   1   2     7031.11     6732.01    182.41 o 
  19   1   2     4857.91     4532.07    156.00 o 
  21   1   2     6105.77     5919.96    184.03 o 
  23   1   2    10533.92     9880.20    429.74 o 
  25   1   2     8458.06     8147.69    391.61 o 
   0   2   2    51417.74    51836.27    410.12 o 
   2   2   2     3357.34     3350.90    101.60 o 
   4   2   2    35344.60    33852.96    223.41 o 
   6   2   2     6811.43     6398.45    131.25 o 
   8   2   2     6446.37     6385.89    146.99 o 
  10   2   2     4370.04     4752.66    167.41 o 
  12   2   2     4809.46     5169.52    191.70 o 
  14   2   2    12511.39    12148.76    489.72 o 
  16   2   2     3454.28     2958.04    258.65 o 
  18   2   2     2647.77     2514.11    243.35 o 
  20   2   2      678.61      446.46    121.63 o 
  22   2   2     2448.96     2148.49    235.14 o 
  24   2   2     2533.78     2404.52    250.39 o 
  26   2   2     1490.61     1461.56    203.56 o 
   1   3   2    32029.42    31570.78    375.74 o 
   3   3   2     3532.41     3583.20     97.74 o 
   5   3   2     3951.08     3576.77     77.44 o 
   7   3   2     7843.37     8234.13    189.37 o 
   9   3   2    24903.32    25128.27    380.23 o 
  11   3   2     8121.08     8128.47    408.22 o 
  13   3   2    14583.94    14352.72    350.31 o 
  15   3   2    10086.42     9707.80    509.58 o 
  17   3   2     8693.14     8588.87    496.67 o 
  19   3   2    10198.00    10046.45    549.43 o 
  21   3   2     3952.28     3714.44    342.80 o 
  23   3   2     5252.66     5535.85    425.53 o 
  25   3   2     2701.92     2802.74    302.67 o 
  27   3   2     2873.25     2843.73    306.71 o 
   2   4   2    22041.81    21846.36   1390.63 o 
   4   4   2    47573.37    46202.68   1110.16 o 
   6   4   2    11345.03    10766.57    206.23 o 
   8   4   2     5295.76     5353.58    109.26 o 
  10   4   2    14011.96    13005.75    759.02 o 
  12   4   2    16965.79    15573.48    571.44 o 
  14   4   2    43736.74    38350.70   1124.23 o 
  16   4   2     7743.80     6742.64    479.63 o 
  18   4   2     4279.69     4036.38    386.44 o 
  20   4   2     2785.07     2779.99    322.05 o 
  22   4   2     5876.26     5685.43    473.52 o 
  24   4   2    13222.13    13566.61    718.59 o 
  26   4   2     2549.19     2327.49    315.81 o 
  28   4   2     2454.16     1916.97    284.88 o 
   1   5   2     2323.31     2315.41     80.10 o 
   3   5   2     5597.59     5742.66    154.10 o 
   5   5   2     8685.85     8110.93    148.64 o 
   7   5   2      715.37      679.21     39.01 o 
   9   5   2      991.50      970.88     77.88 o 
  11   5   2      313.76      271.05     37.11 o 
  13   5   2     7862.08     6954.67    272.41 o 
  15   5   2     8260.69     7171.09    517.13 o 
  17   5   2      126.81      -32.50    147.71 o 
  19   5   2     1534.39     1326.65    242.87 o 
  21   5   2       54.66      -85.18    173.93 o 
  23   5   2     2453.31     2413.40    325.02 o 
  25   5   2     2079.72     2142.84    328.20 o 
  27   5   2      197.24       38.83    151.78 o 
  29   5   2      214.49      260.07    160.62 o 
   0   6   2     4071.51     4015.65    114.25 o 
   2   6   2      955.74      902.83     72.20 o 
   4   6   2     5140.08     5574.12    201.04 o 
   6   6   2     6100.48     5984.15     87.59 o 
   8   6   2      359.70      364.83     35.02 o 
  10   6   2      908.85      873.42     62.27 o 
  12   6   2      951.67      849.71     58.37 o 
  14   6   2     3194.83     3136.66    163.46 o 
  16   6   2     1458.13     1383.34    148.03 o 
  18   6   2      119.53      160.00    147.13 o 
  20   6   2       48.75      111.34    141.78 o 
  22   6   2      979.52     1164.85    268.12 o 
  24   6   2     1494.68     1599.52    293.75 o 
  26   6   2      173.38      245.45    173.12 o 
  28   6   2      156.74      151.66    177.75 o 
   1   7   2    17812.81    16718.36    191.63 o 
   3   7   2     1249.22     1277.07     65.74 o 
   5   7   2     8836.54     8414.54    145.42 o 
   7   7   2      571.10      565.32     34.28 o 
   9   7   2    15099.04    14053.11    516.12 o 
  11   7   2     6723.80     6256.33    183.19 o 
  13   7   2     4323.29     4149.05    152.45 o 
  15   7   2     4205.72     3873.23    166.38 o 
  17   7   2     2406.04     2126.76    129.11 o 
  19   7   2    10392.61     9900.66   1330.56 o 
  21   7   2      586.72      831.15    254.16 o 
  23   7   2     2514.88     3094.88    421.77 o 
  25   7   2     1512.79     1526.99    312.01 o 
   0   8   2     4573.98     4319.37    153.10 o 
   2   8   2     3098.02     3102.18     99.11 o 
   4   8   2    32687.76    31495.63    310.72 o 
   6   8   2    21498.66    20289.20    284.34 o 
   8   8   2     4581.72     4686.13    150.06 o 
  10   8   2     2020.92     2091.67    109.22 o 
  12   8   2     3211.05     3067.03    168.96 o 
  14   8   2    18269.05    17078.74    632.73 o 
  16   8   2     5662.16     5518.09    190.76 o 
  18   8   2     1784.56     1643.05    120.93 o 
  20   8   2      624.94      777.84    273.33 o 
  22   8   2     4366.73     5813.55    564.81 o 
  24   8   2     6665.78     7866.50    662.80 o 
   1   9   2     4527.47     4581.77    128.06 o 
   3   9   2     1237.71     1335.89    113.17 o 
   5   9   2      410.35      236.39    137.59 o 
   7   9   2     1986.01     1953.80    252.59 o 
   9   9   2     3346.97     3531.35    208.75 o 
  11   9   2     2163.74     2212.92    174.70 o 
  13   9   2     1115.50     1081.40     88.83 o 
  15   9   2      120.11      197.26    160.83 o 
  17   9   2     2928.74     2960.49    512.31 o 
  19   9   2      774.77     1260.06    307.93 o 
  21   9   2     1277.31     1336.89    298.65 o 
   0  10   2    10759.56    10490.62    491.75 o 
   2  10   2     1316.87     1375.65    205.02 o 
   4  10   2      230.11      255.71    135.20 o 
   6  10   2      275.22      261.77    123.17 o 
   8  10   2     5858.47     5978.00    449.33 o 
  10  10   2     7131.44     7518.67    512.10 o 
  12  10   2      433.12      364.37    166.88 o 
  14  10   2       60.44       53.03    114.96 o 
  16  10   2      246.93      327.36    171.78 o 
  18  10   2     5124.68     5970.36    543.00 o 
   1  11   2     1342.68     1271.73    204.85 o 
   3  11   2     6051.73     5864.90    412.53 o 
   5  11   2    13287.86    13272.73    633.67 o 
   7  11   2     1932.36     2203.40    285.58 o 
   9  11   2     1739.33     2016.33    294.48 o 
  11  11   2      136.23       77.94    137.15 o 
  13  11   2     7788.21     7715.08    559.86 o 
  15  11   2     7947.23     8442.27    595.08 o 
   2  12   2      659.14      444.45    144.82 o 
   4  12   2      683.62      817.01    195.33 o 
   6  12   2      425.10      450.63    169.87 o 
   8  12   2     1403.58     1509.73    255.61 o 
  10  12   2     3574.56     3417.47    363.41 o 
   3  13   2      314.07      557.21    169.04 o 
   5  13   2      151.77      155.04    142.01 o 
   7  13   2      178.56      261.62    160.58 o 
   1   1   3    53802.67    51661.39    762.78 o 
   3   1   3     4504.13     4307.34    127.38 o 
   5   1   3      216.59      311.59     41.63 o 
   7   1   3    23338.53    23782.84    350.86 o 
   9   1   3    48201.98    41848.62    708.55 o 
  15   1   3      633.95      874.40    119.37 o 
  17   1   3    14537.19    13374.68    418.56 o 
  19   1   3    20162.50    19435.17    519.58 o 
  21   1   3     8308.20     7801.82    339.25 o 
  23   1   3      512.26      672.06    123.64 o 
   0   2   3    34445.42    33792.43    424.24 o 
   2   2   3     2828.73     2778.33    131.50 o 
   4   2   3     8722.20     8191.77    165.65 o 
   6   2   3     2317.50     2330.56    126.06 o 
   8   2   3    14229.45    13588.51    352.03 o 
  10   2   3    25345.12    24251.68    546.59 o 
  12   2   3      596.49      940.17    132.33 o 
  14   2   3    16271.63    15932.01    507.91 o 
  16   2   3      298.48      382.24    117.10 o 
  18   2   3    18669.18    17578.68    570.92 o 
  20   2   3     5139.47     4946.28    312.59 o 
  22   2   3      624.53      845.82    159.27 o 
  24   2   3     5595.86     5203.77    338.11 o 
  26   2   3      242.42      463.47    139.18 o 
   1   3   3    61912.03    60404.36    393.14 o 
   5   3   3      823.25      797.74     55.87 o 
   7   3   3     7526.82     7378.90    197.49 o 
   9   3   3    30150.69    29045.14    500.47 o 
  11   3   3    31140.57    30389.39    745.41 o 
  13   3   3     2020.59     2062.67    198.29 o 
  15   3   3     3208.44     3222.62    272.84 o 
  17   3   3     4455.41     4219.12    324.00 o 
  19   3   3    19650.63    17595.82    660.75 o 
  21   3   3     3488.01     3100.12    301.79 o 
  23   3   3      738.90      549.47    152.10 o 
  25   3   3      799.22      862.04    177.54 o 
  27   3   3     5500.20     5012.37    379.20 o 
   0   4   3     9529.23     9937.31    203.97 o 
   2   4   3    23884.11    24236.08    470.67 o 
   4   4   3      279.07      208.52     59.09 o 
   6   4   3     3644.00     3615.44     92.82 o 
   8   4   3     6931.58     6512.48    199.57 o 
  10   4   3    13412.22    12915.99    290.64 o 
  12   4   3     8358.74     7636.52    265.11 o 
  14   4   3      836.98      853.96    173.68 o 
  16   4   3     2615.43     2774.01    302.68 o 
  18   4   3     3976.83     3590.71    342.96 o 
  20   4   3     4551.12     4191.03    374.94 o 
  22   4   3     1840.57     1658.83    249.19 o 
  24   4   3      672.98      651.42    181.95 o 
  26   4   3     1180.39     1141.38    225.35 o 
  28   4   3     1854.87     1917.74    274.93 o 
   1   5   3     5721.16     6013.16    102.77 o 
   5   5   3    15562.50    14733.36    377.25 o 
   7   5   3      492.76      443.32     83.58 o 
   9   5   3     5077.90     4598.16    180.48 o 
  11   5   3     1124.75     1169.64     79.31 o 
  13   5   3     8480.49     7791.74    203.96 o 
  15   5   3     7699.45     6724.90    473.65 o 
  17   5   3      518.44      482.20    163.62 o 
  19   5   3     4313.75     3917.74    387.95 o 
  21   5   3      207.04      261.24    152.60 o 
  23   5   3     7501.15     7103.72    537.47 o 
  25   5   3     2357.85     2024.65    297.18 o 
  27   5   3     1755.55     1321.20    256.35 o 
  29   5   3     1561.69     1168.29    253.28 o 
   0   6   3    78609.66    78982.99    495.66 o 
   4   6   3      139.42      238.14     99.99 o 
   6   6   3     1320.24     1280.97    103.69 o 
   8   6   3    28692.48    27457.31   1905.26 o 
  10   6   3    53693.53    51974.09    487.59 o 
  12   6   3    12204.98    11265.22    247.46 o 
  14   6   3      717.63      702.45     88.35 o 
  16   6   3     5457.13     4538.46    551.97 o 
  18   6   3    16793.57    14463.89    897.46 o 
  20   6   3    17260.35    14712.45    787.55 o 
  22   6   3     1279.58     1100.30    254.40 o 
  24   6   3      142.74      169.25    144.21 o 
  26   6   3     2308.68     2317.03    344.57 o 
  28   6   3     8244.20     7747.37    602.46 o 
   1   7   3       14.71       23.72     23.36 o 
   3   7   3     2133.08     2080.79    218.67 o 
   5   7   3     3372.39     3284.32    288.39 o 
   7   7   3     1425.28     1315.13    105.17 o 
   9   7   3      697.01      607.47     82.32 o 
  11   7   3      109.58       46.88     49.56 o 
  13   7   3     1563.68     1348.72    117.17 o 
  15   7   3     3797.97     3377.00    180.20 o 
  17   7   3      198.90      186.51     66.68 o 
  19   7   3      620.31      606.15    103.53 o 
  21   7   3      293.28      243.68     76.22 o 
  23   7   3     1696.89     1418.00    145.56 o 
  25   7   3      508.11      469.90    103.95 o 
   4   8   3      196.33      268.54    122.07 o 
   6   8   3     2015.83     2049.95    248.85 o 
   8   8   3      949.94      981.70    194.25 o 
  10   8   3     1153.13     1129.15    155.44 o 
  12   8   3      978.79      838.24    100.46 o 
  14   8   3     1669.22     1579.85    129.48 o 
  16   8   3      312.48      300.20     82.76 o 
  18   8   3     1390.55     1293.12    128.13 o 
  20   8   3      483.97      424.88     90.37 o 
  22   8   3      645.87      849.43    248.28 o 
   3   9   3      794.20      768.81    161.94 o 
   5   9   3     1468.58     1764.49    236.74 o 
   7   9   3     1386.52     1249.71    225.35 o 
   9   9   3    12952.27    12414.02    647.44 o 
  11   9   3     4942.33     4935.95    430.79 o 
  13   9   3     1988.67     1914.33    142.35 o 
  15   9   3     1002.90      953.93    107.58 o 
  17   9   3     1747.64     1922.43    316.24 o 
  19   9   3    10351.20    10851.18    737.39 o 
   4  10   3     1392.33     1399.74    222.69 o 
   6  10   3      443.29      462.19    160.35 o 
   8  10   3     3891.01     3431.46    359.30 o 
  10  10   3     7394.37     7400.81    526.33 o 
  12  10   3      192.80      268.69    167.72 o 
  14  10   3     2000.21     2436.02    336.00 o 
  16  10   3        1.41       69.61    138.08 o 
   5  11   3      204.21      155.64    120.43 o 
   7  11   3      112.58      263.88    147.27 o 
   9  11   3       49.51       41.03    118.49 o 
  11  11   3       54.36      122.36    141.91 o 
  13  11   3      227.58      267.68    152.92 o 
   6  12   3     1179.24     1212.02    218.66 o 
   8  12   3       71.65      158.35    132.57 o 
  10  12   3      527.92      798.66    202.72 o 
   0   0   4    60335.74    57881.24    740.38 o 
   6   0   4     9706.77     8922.81    316.71 o 
   1   1   4     2255.42     2270.10     99.97 o 
   3   1   4    38532.85    38317.17    585.70 o 
   7   1   4    14315.47    13198.15    370.39 o 
   9   1   4      210.97      119.08     52.25 o 
   0   2   4    25950.79    26488.09    450.89 o 
   2   2   4     3263.09     3133.43    160.03 o 
   4   2   4    13197.48    12987.19    346.31 o 
   6   2   4     1745.07     1706.35    117.91 o 
   8   2   4     1901.64     1814.67    136.66 o 
  10   2   4     3713.10     3577.89    214.08 o 
   1   3   4    21231.00    21915.35    281.28 o 
   3   3   4     8293.96     8486.09    265.70 o 
   7   3   4     3119.76     2985.38    139.36 o 
   9   3   4    18483.70    17319.83    293.06 o 
  11   3   4     8769.02     8093.87    226.06 o 
   0   4   4    18153.09    18974.20    349.69 o 
   2   4   4       33.22       38.15     31.61 o 
   4   4   4    41084.73    40325.45    665.06 o 
   6   4   4    34472.35    33668.43    606.37 o 
   8   4   4     2417.93     2329.49     93.11 o 
  10   4   4    11731.10    10893.67    230.35 o 
  12   4   4     2879.13     2731.63    132.39 o 
  14   4   4    27462.96    24968.92    585.60 o 
  16   4   4     3755.28     4017.59    328.97 o 
  18   4   4     1932.30     1874.75    239.31 o 
  20   4   4     2669.66     2449.56    274.70 o 
  22   4   4     6058.10     4935.45    389.28 o 
  24   4   4     8201.35     7452.30    469.32 o 
   1   5   4     1343.99     1471.67     69.09 o 
   3   5   4     4416.36     4270.65    187.40 o 
   5   5   4     6119.64     5660.48    258.41 o 
   7   5   4     1787.57     1619.56    146.09 o 
   9   5   4     1394.48     1230.14     63.81 o 
  11   5   4      638.50      592.91     56.91 o 
  13   5   4     2842.98     2558.14    156.89 o 
  15   5   4     2320.33     2279.29    200.65 o 
  17   5   4      310.61      341.53    208.45 o 
  19   5   4     1681.61     1738.27    258.85 o 
  21   5   4      244.00      377.69    158.54 o 
  23   5   4     2585.82     2523.14    311.74 o 
  25   5   4      530.18      509.97    179.59 o 
  27   5   4      247.15      385.98    183.94 o 
   0   6   4     2861.20     2888.01    119.26 o 
   2   6   4      567.48      617.56     72.37 o 
   6   6   4    10786.67    10551.81    362.28 o 
   8   6   4      574.76      561.59     94.74 o 
  10   6   4      399.68      314.24     83.35 o 
  12   6   4      722.42      723.95    130.54 o 
  14   6   4     3727.67     3560.90    188.90 o 
  16   6   4     2098.25     1830.38    145.43 o 
  18   6   4       74.76       31.64     80.73 o 
  20   6   4      135.61      128.49     70.73 o 
  22   6   4     1106.94      960.26    147.22 o 
  24   6   4     1422.44     1338.57    143.32 o 
  26   6   4      248.45      134.35     77.51 o 
   1   7   4    17354.53    17701.55    285.87 o 
   3   7   4     3943.14     4176.60    173.85 o 
   7   7   4       82.49       81.71     66.50 o 
   9   7   4    11661.04    10990.70    374.47 o 
  11   7   4     7719.22     6817.29    387.29 o 
  13   7   4     3420.67     3159.73    179.71 o 
  15   7   4     3178.08     2705.56    274.50 o 
  17   7   4       44.25       10.59     66.64 o 
  19   7   4     7531.28     6332.70    560.40 o 
  21   7   4      633.36      579.59     99.89 o 
  23   7   4     3188.99     2836.67    198.30 o 
  25   7   4      782.32      759.30    151.08 o 
  10   8   4     1356.77     1108.44    115.28 o 
  12   8   4     3856.15     3467.65    190.71 o 
  14   8   4    20731.95    18236.39   1180.85 o 
  16   8   4     4304.44     3950.51    242.29 o 
  18   8   4      280.27      115.39     77.67 o 
  20   8   4       85.82       -1.86    100.12 o 
  22   8   4     2362.12     1991.41    200.32 o 
  11   9   4     2007.99     1779.23    264.55 o 
  13   9   4     2220.92     1786.74    207.06 o 
  15   9   4      353.86      336.67     79.93 o 
  17   9   4     2632.89     2134.22    161.90 o 
  19   9   4      955.66      655.93    172.03 o 
  10  10   4     5592.10     4910.15    421.70 o 
  12  10   4      605.57      474.11    158.67 o 
  14  10   4      612.45      485.68    164.27 o 
   1   1   5    10395.57    10414.19    353.91 o 
   5   1   5    11297.42    10413.19    349.93 o 
   7   1   5      243.78      231.50     51.04 o 
   9   1   5    13599.77    12956.79    416.56 o 
  11   1   5     4513.64     4197.26    248.16 o 
   6   2   5    46305.88    44960.08    754.15 o 
   8   2   5     8989.81     8317.43    276.89 o 
  10   2   5    10289.76     9050.40    349.48 o 
  12   2   5     4185.39     3832.96    240.27 o 
   3   3   5     1409.81     1126.89    127.94 o 
   5   3   5      695.20      638.13    108.52 o 
   7   3   5     1378.68     1245.12    137.06 o 
   9   3   5    11845.54    11066.30    270.35 o 
  11   3   5     4244.72     3802.01    157.72 o 
  13   3   5      550.07      498.87    100.58 o 
  15   3   5       47.48       15.56     75.30 o 
   0   4   5     8430.68     7938.74    272.44 o 
   4   4   5     1228.27     1199.83    142.06 o 
   6   4   5     2530.42     2334.67    181.39 o 
   8   4   5     8627.81     8162.63    334.48 o 
  10   4   5     7919.45     7118.15    189.56 o 
  12   4   5     4133.51     3633.91    230.27 o 
  14   4   5      177.57      196.62     90.01 o 
  16   4   5     2511.37     2131.17    196.16 o 
  18   4   5     3909.23     3525.11    257.01 o 
  20   4   5     4564.88     3971.63    281.73 o 
   1   5   5     6991.75     6765.82    247.63 o 
   5   5   5    45134.46    44451.96    796.58 o 
   7   5   5    18229.62    17548.17    490.47 o 
   9   5   5     6145.73     5556.85    281.76 o 
  11   5   5     1254.93     1165.89    144.08 o 
  13   5   5     8223.12     7584.03    340.25 o 
  15   5   5    19034.91    17140.99    521.88 o 
  17   5   5     6194.00     5744.57    315.37 o 
  19   5   5     1906.78     1747.31    181.93 o 
  21   5   5     1422.04     1263.23    176.13 o 
  23   5   5     7762.62     7230.50    398.38 o 
  25   5   5     4271.26     3806.00    300.91 o 
   0   6   5     8971.33     9711.92    267.17 o 
   2   6   5     9908.45    10007.88    297.25 o 
   6   6   5     2270.08     2121.69    186.37 o 
   8   6   5     7188.06     6808.67    315.53 o 
  10   6   5    12990.06    11647.77    417.27 o 
  12   6   5      931.71      816.75    130.28 o 
  14   6   5     6598.64     5760.69    305.09 o 
  16   6   5      213.19      127.37     81.99 o 
  18   6   5     6125.70     5446.14    312.99 o 
  20   6   5     3986.79     3412.78    256.63 o 
  22   6   5      140.21       51.59     97.02 o 
  24   6   5     1508.90     1325.57    187.47 o 
   1   7   5     1024.57     1241.00     96.77 o 
   3   7   5     6126.72     6219.23    233.49 o 
   9   7   5      600.27      655.28    117.28 o 
  11   7   5     1504.89     1450.15    162.13 o 
  13   7   5     3407.61     2959.21    224.13 o 
  15   7   5     5176.89     4585.29    280.32 o 
  17   7   5      956.04      935.62    145.24 o 
  19   7   5      552.59      392.48    116.88 o 
  21   7   5      351.59      280.97    113.47 o 
  23   7   5     1926.04     1690.02    200.00 o 
  10   8   5     1822.12     1577.13    170.19 o 
  12   8   5      499.22      419.38    108.47 o 
  14   8   5     2886.65     2911.81    228.36 o 
  16   8   5     2006.01     1785.83    183.56 o 
  18   8   5      727.90      686.52    131.69 o 
  20   8   5       92.80      126.52     98.46 o 
  22   8   5      258.54      223.71    112.53 o 
  13   9   5     3190.85     2711.83    230.28 o 
  15   9   5     2938.91     2588.58    224.49 o 
  17   9   5      103.32      194.49     99.69 o 
  19   9   5     5305.02     4714.96    302.37 o 
   0   0   6    85540.17    84555.84   1148.72 o 
   2   0   6    21973.20    21191.91    555.30 o 
   4   0   6     4088.88     3780.20    242.40 o 
   6   0   6     4740.78     4293.94    262.56 o 
   8   0   6    44036.86    40206.60    796.54 o 
  10   0   6    52138.20    46708.59    879.94 o 
  12   0   6    12690.61    10522.73    436.47 o 
   1   1   6     2120.19     2147.02    131.37 o 
   3   1   6     4214.84     4288.50    195.48 o 
   5   1   6     8336.78     7644.04    428.62 o 
   7   1   6      655.80      620.59     83.06 o 
   9   1   6     4902.07     4292.71    191.03 o 
  11   1   6      653.37      521.29     83.67 o 
  13   1   6     5980.14     5570.09    317.50 o 
  15   1   6     3035.09     2641.49    228.25 o 
   0   2   6     1390.02     1465.25    153.86 o 
   2   2   6     2201.88     2171.21    131.56 o 
   4   2   6     2185.62     2076.74    131.21 o 
   6   2   6     1648.97     1569.84    116.78 o 
   8   2   6      805.69      787.85     91.27 o 
  10   2   6      715.05      695.07     83.14 o 
  12   2   6     1756.79     1549.28    167.49 o 
  14   2   6     2783.03     2405.30    214.99 o 
  16   2   6      463.83      373.33    109.70 o 
  18   2   6      489.65      368.45    113.11 o 
   1   3   6    28091.76    28281.91    606.47 o 
   3   3   6      452.47      484.76    108.86 o 
   5   3   6     5425.81     5100.26    198.85 o 
   7   3   6     3659.91     3400.87    167.06 o 
   9   3   6    24122.57    23136.83    437.71 o 
  11   3   6    12144.13    11609.36    439.85 o 
  13   3   6      179.12      145.61     90.05 o 
  15   3   6      556.45      505.76    117.34 o 
  17   3   6     3289.56     3164.37    263.02 o 
  19   3   6    12698.15    11870.74    492.97 o 
  21   3   6     3123.35     2951.02    264.37 o 
   4   4   6     7951.35     7642.75    371.46 o 
   6   4   6     1950.64     1861.85    124.52 o 
   8   4   6     7425.49     6851.09    312.23 o 
  10   4   6    13439.30    12777.63    458.11 o 
  12   4   6     1056.48     1101.53    156.22 o 
  14   4   6     3897.80     3833.37    270.91 o 
  16   4   6      152.81      138.55     89.44 o 
  18   4   6     7038.10     6145.69    351.36 o 
  20   4   6     4184.33     3524.76    281.15 o 
  22   4   6      109.63      253.60    128.33 o 
   5   5   6      932.93      818.34     91.17 o 
   7   5   6      286.84      273.82     65.46 o 
   9   5   6     4209.09     3617.20    252.61 o 
  11   5   6     1093.78      942.43    142.51 o 
  13   5   6        6.80       -6.48     86.58 o 
  15   5   6      259.21      278.51    107.36 o 
  17   5   6     1384.60     1344.02    181.72 o 
  19   5   6     1418.98     1396.71    187.17 o 
  21   5   6      569.10      609.04    142.83 o 
   6   6   6     1483.61     1420.59    112.41 o 
   8   6   6      116.19       31.47     55.51 o 
  10   6   6      605.95      525.50    123.64 o 
  12   6   6      563.91      500.41    121.94 o 
  14   6   6     2174.81     1870.79    194.36 o 
  16   6   6      821.48      768.18    143.93 o 
  18   6   6      200.08      206.13    106.85 o 
  20   6   6      131.72      132.67    115.17 o 
   7   7   6     2290.39     2212.24    187.05 o 
   9   7   6    20284.82    19117.15    433.98 o 
  11   7   6     8628.14     8165.21    386.57 o 
  13   7   6      543.44      603.54    130.02 o 
  15   7   6     1314.36     1177.53    166.32 o 
  17   7   6     2950.14     2600.88    237.64 o 
  19   7   6     8710.13     7910.73    412.83 o 
  21   7   6     3409.25     3175.72    276.68 o 
  12   8   6      151.84      139.36     93.36 o 
  14   8   6     5587.58     4480.91    302.17 o 
  16   8   6      488.91      402.37    125.69 o 
  18   8   6     1630.67     1451.45    188.43 o 
  15   9   6      718.86      573.28    136.44 o 
  17   9   6      491.95      250.50    114.70 o 
   1   1   7     3047.42     3319.29    251.55 o 
   3   1   7     1882.99     1926.48    138.55 o 
   5   1   7     8264.90     7873.15    269.33 o 
   7   1   7     2203.50     2120.22    147.73 o 
   9   1   7     4301.12     4129.63    206.18 o 
  11   1   7     1198.70      966.99    105.70 o 
  13   1   7     3718.40     3194.19    210.50 o 
  15   1   7     2322.38     2069.08    236.50 o 
  17   1   7       50.50      -43.09     80.13 o 
  19   1   7     3474.72     3360.10    297.80 o 
  21   1   7      595.32      419.63    140.92 o 
   2   2   7     2827.72     2729.81    223.71 o 
   4   2   7    23338.43    22569.87    463.08 o 
   6   2   7    16749.49    15987.31    506.11 o 
   8   2   7      436.58      453.72     82.19 o 
  10   2   7      347.92      359.87     78.85 o 
  12   2   7     5897.44     5106.90    230.25 o 
  14   2   7    14989.98    12512.06    371.31 o 
  16   2   7     7394.50     6790.36    388.39 o 
  18   2   7      829.99      750.03    144.42 o 
  20   2   7       93.85      156.96    123.06 o 
   1   3   7     7346.10     8096.58    367.66 o 
   3   3   7     1241.07     1274.14    161.36 o 
   5   3   7     2621.40     2610.84    162.33 o 
   7   3   7     1384.59     1444.82    125.74 o 
   9   3   7     5862.13     5238.91    228.90 o 
  11   3   7     4148.34     3659.83    196.15 o 
  13   3   7     2825.58     2516.16    169.23 o 
  15   3   7     1245.28     1328.23    184.34 o 
  17   3   7     1636.03     1521.64    204.09 o 
  19   3   7     2935.49     2869.68    267.85 o 
  21   3   7     1502.11     1281.59    194.67 o 
   2   4   7     1786.93     1895.62    184.94 o 
   4   4   7      707.24      812.90    139.74 o 
   6   4   7      260.65      234.82     89.48 o 
   8   4   7     1399.48     1314.84    122.24 o 
  10   4   7     2920.88     2661.25    214.43 o 
  12   4   7      937.46      791.98    100.44 o 
  14   4   7      398.01      463.23    130.61 o 
  16   4   7      338.63      268.50    124.21 o 
  18   4   7      835.76      745.72    158.80 o 
  20   4   7     1156.40     1044.83    181.25 o 
   3   5   7     9245.84     9788.26    394.97 o 
   5   5   7    18707.37    18621.29    557.76 o 
   7   5   7     4398.43     4169.29    203.56 o 
   9   5   7      231.03      122.21     68.04 o 
  11   5   7     1517.62     1345.26    128.20 o 
  13   5   7    10427.36     9662.03    326.77 o 
  15   5   7    12393.82    11260.97    493.25 o 
  17   5   7      309.61      290.61    124.30 o 
  19   5   7       41.77       25.11     98.33 o 
   4   6   7     6161.69     6256.96    309.79 o 
   6   6   7     1875.59     1786.70    187.65 o 
   8   6   7     4385.54     4175.65    206.31 o 
  10   6   7     6042.79     5707.47    246.56 o 
  12   6   7     1867.91     1541.56    140.81 o 
  14   6   7     3794.60     3470.63    281.28 o 
  16   6   7      647.96      568.74    140.85 o 
  18   6   7     3274.95     2886.59    270.95 o 
  11   7   7      219.14      272.61    104.10 o 
  13   7   7     1215.76     1121.17    172.18 o 
  15   7   7     1575.70     1659.85    207.40 o 
  12   8   7      852.62      740.27    155.93 o 
  14   8   7     2573.28     2493.58    246.50 o 
   4   0   8     2679.52     2807.47    256.63 o 
   6   0   8     1178.03     1333.18    189.00 o 
   8   0   8     7191.01     6633.86    390.45 o 
  10   0   8     7534.38     7035.42    401.86 o 
  12   0   8       33.70       55.25     96.35 o 
  14   0   8     2090.10     1764.55    228.17 o 
  16   0   8      353.09      352.21    128.73 o 
  18   0   8     6915.14     5748.90    407.28 o 
   3   1   8     6361.06     6475.70    268.87 o 
   5   1   8    13014.45    13199.61    380.99 o 
   7   1   8     4580.81     4343.16    226.47 o 
   9   1   8     2229.93     2071.06    162.33 o 
  11   1   8      558.04      629.83    107.89 o 
  13   1   8     7601.04     6956.26    345.14 o 
  15   1   8     6101.79     5254.55    261.89 o 
  17   1   8     2434.78     2365.11    188.94 o 
  19   1   8     1403.98     1239.80    219.22 o 
   2   2   8     1731.41     1770.80    209.32 o 
   4   2   8     2920.09     3056.85    190.76 o 
   6   2   8     2278.97     2288.84    169.37 o 
   8   2   8     1851.75     1708.19    149.14 o 
  10   2   8      210.03      145.82     78.23 o 
  12   2   8     1166.47     1146.67    129.40 o 
  14   2   8      500.82      408.09     98.06 o 
  16   2   8     1010.90      929.16    123.46 o 
  18   2   8      566.78      416.16     94.92 o 
   3   3   8     1275.64     1356.86    182.34 o 
   5   3   8     1705.35     1583.18    143.13 o 
   7   3   8     1008.71     1200.97    195.73 o 
   9   3   8     7114.45     6967.11    285.24 o 
  11   3   8     1382.78     1334.52    143.73 o 
  13   3   8      838.54      770.86    198.60 o 
  15   3   8      869.35      792.76    136.07 o 
  17   3   8     2590.10     2228.51    182.70 o 
  19   3   8     2831.57     2121.07    275.65 o 
   2   4   8     1080.25     1157.58    168.39 o 
   4   4   8     9352.17     9471.32    442.38 o 
   6   4   8     4871.83     5043.58    240.69 o 
   8   4   8     3521.75     3442.87    205.20 o 
  10   4   8     2588.92     2483.91    180.56 o 
  12   4   8      931.37      973.73    120.55 o 
  14   4   8     6356.00     5533.36    499.76 o 
  16   4   8     2045.21     1866.14    171.08 o 
  18   4   8     1693.54     1092.15    209.20 o 
   3   5   8      830.44      908.57    152.82 o 
   5   5   8     3612.51     3563.84    273.07 o 
   7   5   8      729.24      690.54    148.64 o 
   9   5   8      317.29      324.60     88.37 o 
  11   5   8      206.20      156.69     71.92 o 
  13   5   8     1235.62     1135.34    133.18 o 
  15   5   8     1372.00     1106.88    135.56 o 
  17   5   8       44.53     -173.30    173.30 o 
  10   6   8      210.22      145.66    111.85 o 
  12   6   8      161.95      164.09    124.72 o 
  14   6   8     1151.73      610.54    148.10 o 
  16   6   8      345.92      293.42    131.00 o 
  18   6   8      392.86       81.59    152.38 o 
   5   1   9     1809.77     1836.49    169.80 o 
   7   1   9      444.22      483.31    106.90 o 
   9   1   9     7310.72     7077.55    309.84 o 
  11   1   9     3982.63     3726.75    236.67 o 
  13   1   9      187.76      244.59    103.70 o 
  15   1   9      428.93      344.00    146.44 o 
   4   2   9     3497.65     3699.69    317.55 o 
   6   2   9     1652.98     1675.30    165.26 o 
   8   2   9     2948.12     2966.18    208.95 o 
  10   2   9     4332.67     4477.34    251.44 o 
  12   2   9      419.69      514.29    119.59 o 
  14   2   9     1470.85     1489.56    236.94 o 
   5   3   9      245.08      281.41    130.68 o 
   7   3   9     2304.26     2292.87    184.09 o 
   9   3   9     5721.36     5480.93    280.74 o 
  11   3   9     3691.49     3552.45    229.50 o 
  13   3   9       24.38      139.66    145.19 o 
  15   3   9      129.64        7.95    113.18 o 
   4   4   9      557.59      561.94    150.87 o 
   6   4   9      628.39      762.06    172.84 o 
   8   4   9     1371.72     1636.94    161.98 o 
  10   4   9     2718.76     2604.09    217.20 o 
  12   4   9      787.03      852.87    189.16 o 
  14   4   9      598.48      676.32    194.37 o 
  11   5   9      351.37      385.71    149.93 o 
  13   5   9     2039.53     1780.07    260.07 o 
  15   5   9     2874.23     2469.91    300.23 o 
   8   0  10     2228.57     2261.87    297.11 o 
   7   1  10      684.64      882.63    188.23 o 
   9   1  10       20.98       86.69    137.96 o 
   6   2  10     1064.51     1119.79    226.72 o 
   8   2  10      913.59      957.66    215.78 o 
  10   2  10      334.77      464.89    178.35 o 
   7   3  10      256.28      503.18    172.44 o 
   9   3  10     2200.38     2279.17    286.33 o 
  11   3  10      796.62      880.60    220.12 o 
  10   4  10     1163.06     1100.86    221.69 o 
                                                 
