# Supplementary material for: Crystal structures and hydrogen bonding in the isotypic series of hydrated alkali metal (K, Rb and Cs) complexes with 4-amino­phenyl­arsonic acid
Source: Acta Crystallogr E Crystallogr Commun. 2017 Jan 17;73(Pt 2):203–8. doi: 10.1107/S2056989017000445 (PMC5290566; doi:10.1107/S2056989017000445)
Supplement: Supplementary file 4 [file e-73-00203-IIIsup4.hkl]

# 
# h,k,l, Fc-squared, Fo-squared, sigma(Fo-squared) and status flag 
# 
data_III
_shelx_title ' gs16gs8 in Cmc2(1)' 
_shelx_refln_list_code          4 
_shelx_F_calc_maximum      649.98 
_exptl_crystal_F_000      1416.00 
_reflns_d_resolution_high  0.7273 
 
loop_ 
 _symmetry_equiv_pos_as_xyz 
 'x, y, z' 
 '-x, -y, z+1/2' 
 '-x, y, z' 
 'x, -y, z+1/2' 
 'x+1/2, y+1/2, z' 
 '-x+1/2, -y+1/2, z+1/2' 
 '-x+1/2, y+1/2, z' 
 'x+1/2, -y+1/2, z+1/2' 
 
_cell_length_a    24.6504 
_cell_length_b    10.4373 
_cell_length_c     8.3992 
_cell_angle_alpha  90.000 
_cell_angle_beta   90.000 
_cell_angle_gamma  90.000 
 
_shelx_F_squared_multiplier     1.000 
 
loop_ 
 _refln_index_h 
 _refln_index_k 
 _refln_index_l 
 _refln_F_squared_calc 
 _refln_F_squared_meas 
 _refln_F_squared_sigma 
 _refln_observed_status 
   1   1 -11     2335.97     2601.97    237.26 o 
   3   1 -11      269.95      191.34     78.79 o 
   9   1 -11     2527.74     2933.93    446.59 o 
   0   2 -11     7250.91     6635.04    545.94 o 
   2   2 -11     3807.59     3351.28    271.01 o 
   4   2 -11     9771.99     8260.39    435.73 o 
   6   2 -11     6080.11     5820.47    390.17 o 
   8   2 -11     5050.22     4349.11    349.47 o 
   1   3 -11     1420.15     1771.95    314.34 o 
   3   3 -11       66.31      -90.89    126.28 o 
   5   3 -11      417.51      194.42    107.11 o 
   0   4 -11     2593.90     1748.21    316.66 o 
   0   0 -10    12030.59    12006.21    660.45 o 
   2   0 -10     7607.43     7967.42    378.14 o 
   4   0 -10    10281.00    10494.15    596.93 o 
   6   0 -10     7655.32     8355.46    422.53 o 
   8   0 -10     6730.18     6338.41    602.84 o 
  10   0 -10     8599.99     8745.33    741.51 o 
  12   0 -10     7045.37     7549.79    726.45 o 
  14   0 -10     6340.68     7895.54    786.75 o 
   1   1 -10     2221.64     1709.34    113.41 o 
   3   1 -10     6046.94     5898.50    348.06 o 
   5   1 -10    13557.17    14634.10    572.93 o 
   7   1 -10     2248.33     1992.46    214.35 o 
   9   1 -10      789.27      768.76    118.32 o 
  11   1 -10     2935.99     2561.74    221.57 o 
  13   1 -10    10461.10    10480.27   1226.28 o 
  15   1 -10     6305.32     5484.07    693.16 o 
   0   2 -10     1738.64     1472.26    172.93 o 
   2   2 -10     2177.54     1891.29    141.28 o 
   4   2 -10     3787.68     3991.94    297.57 o 
   6   2 -10     3366.52     2933.22    258.05 o 
   8   2 -10     3036.62     3146.72    276.69 o 
  10   2 -10     1698.81     1285.62    189.43 o 
  12   2 -10     1994.28     1786.27    482.06 o 
  14   2 -10     1232.73     1038.68    205.06 o 
  16   2 -10     2017.37     1587.30    404.64 o 
   1   3 -10     3549.75     3656.62    229.68 o 
   3   3 -10     2575.75     2629.29    198.32 o 
   5   3 -10     9917.45    10226.68    496.15 o 
   7   3 -10      760.75      891.60    155.01 o 
   9   3 -10     4274.66     4491.70    343.83 o 
  11   3 -10     2064.04     2014.04    236.85 o 
  13   3 -10     3292.96     2961.02    403.53 o 
   0   4 -10      917.77      691.29    180.03 o 
   2   4 -10     1824.11     1692.57    165.66 o 
   4   4 -10    13135.69    12654.39    479.27 o 
   6   4 -10     8184.30     9070.24    478.61 o 
   8   4 -10       79.07        7.47     75.87 o 
  10   4 -10       38.83      123.25    118.52 o 
   3   5 -10     1515.42     1778.11    318.57 o 
   5   5 -10     3054.57     3327.41    428.64 o 
   9   5 -10      968.30      853.04    214.96 o 
  11   5 -10      901.95      860.60    212.40 o 
   6   6 -10      678.05      403.04    146.75 o 
   8   6 -10       68.53      -57.66     95.31 o 
   3   7 -10     1448.03     1485.62    280.32 o 
   1   1  -9    13617.18    13872.50    284.27 o 
   3   1  -9     2117.29     2026.99    138.22 o 
   5   1  -9     3154.30     2697.00    156.40 o 
   7   1  -9     3192.23     3465.22    182.97 o 
   9   1  -9    15362.08    15417.19    358.59 o 
  11   1  -9     5740.69     6375.60    290.33 o 
  13   1  -9      836.37      633.75     94.39 o 
  15   1  -9     1304.44     1009.69    195.55 o 
  17   1  -9     7117.51     7542.21    633.32 o 
   0   2  -9    13163.17    14088.46    474.98 o 
   2   2  -9     2322.52     2304.24    158.77 o 
   4   2  -9     3025.37     3208.28    170.43 o 
   6   2  -9      185.70      205.53     55.16 o 
   8   2  -9     8714.98     9183.29    314.36 o 
  10   2  -9     6322.21     7092.46    288.46 o 
  12   2  -9      491.69      365.57    165.04 o 
  14   2  -9      868.22      847.84    112.00 o 
  16   2  -9      739.63      646.06    113.80 o 
  18   2  -9     6524.99     7164.33    502.05 o 
  20   2  -9     1688.01     1243.46    293.51 o 
   1   3  -9    12317.36    12390.13    382.09 o 
   3   3  -9     5529.09     5387.82    255.73 o 
   5   3  -9     2417.51     2696.84    183.17 o 
   7   3  -9     9426.17     9847.94    365.66 o 
   9   3  -9    13761.99    13306.74    403.40 o 
  11   3  -9     8313.79     7842.82    319.11 o 
  13   3  -9     1043.65      840.15    110.85 o 
  15   3  -9     2953.02     2381.87    219.21 o 
  17   3  -9     7828.36     6970.49    489.74 o 
  19   3  -9     9300.80     8898.91    915.55 o 
   0   4  -9     6646.87     6292.93    410.99 o 
   2   4  -9     4474.46     4785.12    206.52 o 
   4   4  -9     3961.47     3880.73    227.57 o 
   6   4  -9     3896.34     3597.78    222.65 o 
   8   4  -9     4790.44     4794.35    399.80 o 
  10   4  -9     5346.79     5383.58    290.58 o 
  12   4  -9     2272.06     2420.27    205.68 o 
  14   4  -9     2981.85     3070.33    234.31 o 
  16   4  -9     2226.80     1996.23    371.68 o 
  18   4  -9     4021.79     3329.86    563.04 o 
   1   5  -9      633.64      738.86     88.40 o 
   3   5  -9     1475.64     1475.48    124.91 o 
   5   5  -9     4178.94     4221.22    236.57 o 
   7   5  -9     1214.98     1526.01    159.56 o 
   9   5  -9     3361.28     4338.64    267.55 o 
  11   5  -9       42.71        1.10     74.64 o 
  13   5  -9     3954.23     3530.52    305.69 o 
  15   5  -9     1943.54     2258.46    349.10 o 
   0   6  -9    25110.38    25027.90    757.68 o 
   2   6  -9     9960.79     9542.59    322.45 o 
   4   6  -9     3601.49     3477.46    194.98 o 
   6   6  -9     4693.45     4571.29    325.50 o 
   8   6  -9    19754.17    21382.87    992.40 o 
  10   6  -9    14543.34    14639.38    864.10 o 
  12   6  -9     4785.85     4864.95    505.77 o 
   1   7  -9     1105.09      933.71    153.30 o 
   3   7  -9     1814.48     1820.74    207.59 o 
   5   7  -9     1342.85     1720.37    206.81 o 
   7   7  -9     1843.86     1616.31    294.67 o 
   9   7  -9     1370.00     1453.31    284.90 o 
   0   8  -9      558.97      754.24    202.38 o 
   2   8  -9      587.68      816.34    156.09 o 
   4   8  -9     1495.56     1296.67    187.04 o 
   0   0  -8    19079.80    20697.82    492.54 o 
   2   0  -8     3730.13     3436.54    143.41 o 
   4   0  -8     1711.53     2350.77    141.22 o 
   6   0  -8      998.38     1027.27     98.21 o 
   8   0  -8    15928.44    16169.82    535.13 o 
  10   0  -8     8883.19     9468.39    424.85 o 
  12   0  -8      536.26      637.80    125.35 o 
  14   0  -8     2358.71     2438.07    239.75 o 
  16   0  -8     2568.44     2789.75    274.24 o 
  18   0  -8    14588.49    15434.67    691.08 o 
  20   0  -8     1914.68     1551.46    345.98 o 
   1   1  -8     9362.36     9857.68    188.76 o 
   3   1  -8    21903.19    21268.20    293.09 o 
   5   1  -8    27364.93    27689.35    349.32 o 
   7   1  -8    13521.36    13318.94    334.82 o 
   9   1  -8     9544.16     9758.23    263.17 o 
  11   1  -8     7575.86     8254.36    286.57 o 
  13   1  -8    23797.61    25799.77    555.94 o 
  15   1  -8    13247.80    13494.13    413.99 o 
  17   1  -8     8456.96     7853.77    711.01 o 
  19   1  -8     5176.35     5349.69    421.75 o 
  21   1  -8     6388.05     6715.22    505.34 o 
   0   2  -8     2459.98     2729.17    167.80 o 
   2   2  -8     7001.94     7304.09    177.12 o 
   4   2  -8     5986.05     6541.66    193.06 o 
   6   2  -8     6676.81     6699.40    243.48 o 
   8   2  -8     4462.43     4709.10    179.47 o 
  10   2  -8     2833.28     3069.65    151.33 o 
  12   2  -8     4865.18     5421.44    299.36 o 
  14   2  -8     2905.94     3326.36    286.42 o 
  16   2  -8     3949.38     4376.88    296.55 o 
  18   2  -8     2282.13     2731.28    312.53 o 
  20   2  -8     1977.00     1935.79    219.24 o 
  22   2  -8     2420.39     2816.08    442.75 o 
   1   3  -8     8491.36     8266.33    199.64 o 
   3   3  -8     1557.87     1473.81    108.32 o 
   5   3  -8      771.21      919.57     82.83 o 
   7   3  -8     1932.42     2020.20    143.39 o 
   9   3  -8    12403.95    12369.90    475.81 o 
  11   3  -8     1549.59     1547.88    149.43 o 
  13   3  -8      952.58     1063.27    140.36 o 
  15   3  -8       11.81      -56.15     61.81 o 
  17   3  -8     6695.01     7567.28    438.11 o 
  19   3  -8     3828.34     3616.34    290.01 o 
  21   3  -8      265.39      189.59    115.99 o 
   0   4  -8    10911.47    10625.17    420.82 o 
   2   4  -8     5488.92     5249.86    233.97 o 
   4   4  -8    18935.71    19681.68    479.02 o 
   6   4  -8    10567.59    10810.17    338.88 o 
   8   4  -8    10474.69     9996.01    335.12 o 
  10   4  -8     5848.60     5862.68    263.94 o 
  12   4  -8     6355.68     7364.15    356.30 o 
  14   4  -8    12709.30    13882.60    605.53 o 
  16   4  -8     4040.23     4012.16    244.81 o 
  18   4  -8     5031.18     4887.04    280.96 o 
  20   4  -8     4612.13     4792.93    427.29 o 
   1   5  -8     1272.71     1247.41    108.79 o 
   3   5  -8     1955.84     2100.87    155.88 o 
   5   5  -8     4979.98     5170.05    250.66 o 
   7   5  -8      975.96      976.57    121.62 o 
   9   5  -8     1565.36     1606.47    154.17 o 
  11   5  -8      788.33      756.52    105.33 o 
  13   5  -8     2543.17     2847.21    257.58 o 
  15   5  -8     1636.78     1868.22    275.21 o 
  17   5  -8      346.67      114.91    111.23 o 
  19   5  -8      925.90      806.95    301.88 o 
   0   6  -8      512.35      448.85    104.43 o 
   2   6  -8       46.49       49.42     47.51 o 
   4   6  -8      658.92      858.79     99.51 o 
   6   6  -8      575.35      536.14    109.64 o 
   8   6  -8     1249.95     1299.86    144.97 o 
  10   6  -8      271.56      203.78    101.75 o 
  12   6  -8      115.48      104.55     76.35 o 
  14   6  -8      639.99      904.68    139.67 o 
  16   6  -8      307.76      195.58    124.89 o 
  18   6  -8      881.07     1459.58    352.42 o 
   1   7  -8     3213.51     3053.16    181.80 o 
   3   7  -8     1158.91     1231.74    120.38 o 
   5   7  -8     1330.54     1189.53    120.80 o 
   7   7  -8     2980.15     3016.26    271.02 o 
   9   7  -8     6816.04     7347.15    354.77 o 
  11   7  -8      728.39      788.69    122.72 o 
  13   7  -8     2235.62     2050.64    340.97 o 
   0   8  -8     4814.66     5006.93    342.91 o 
   2   8  -8     4839.16     5129.60    246.50 o 
   4   8  -8    13600.27    14044.56    416.77 o 
   6   8  -8     8657.30     8858.10    388.44 o 
   8   8  -8     3737.18     3514.00    431.92 o 
  10   8  -8     2882.05     3800.44    464.22 o 
   1   9  -8     1301.43     1294.70    185.74 o 
   3   9  -8       85.36      154.74     94.92 o 
   5   9  -8      592.70      324.23    133.40 o 
   1   1  -7     3878.59     4013.29     94.37 o 
   3   1  -7     6450.33     6163.08    125.57 o 
   5   1  -7    15531.13    16242.65    301.98 o 
   7   1  -7     5272.61     5546.46    176.71 o 
   9   1  -7     5697.47     5708.75    212.18 o 
  11   1  -7     2150.45     2263.11    140.80 o 
  13   1  -7     9523.43    10200.79    321.91 o 
  15   1  -7     5110.39     5323.10    245.70 o 
  17   1  -7     1022.02     1079.35    121.50 o 
  19   1  -7     3806.10     4528.48    280.14 o 
  21   1  -7     4473.74     4643.25    337.76 o 
  23   1  -7     3853.56     4499.96    350.10 o 
  25   1  -7      279.80      126.39    161.38 o 
   0   2  -7       75.24       71.55     25.79 o 
   2   2  -7     9734.02    10442.54    172.85 o 
   4   2  -7    47038.36    47266.45    466.38 o 
   6   2  -7    29434.07    29087.90    616.99 o 
   8   2  -7      464.01      566.36     50.80 o 
  10   2  -7     1104.90     1484.76    113.69 o 
  12   2  -7    21470.96    23711.19    501.15 o 
  14   2  -7    29592.27    29834.94    603.83 o 
  16   2  -7     8725.80     9193.82    341.37 o 
  18   2  -7      659.78      714.10    130.68 o 
  20   2  -7     3412.84     3568.57    287.82 o 
  22   2  -7    19205.06    17574.29    879.24 o 
  24   2  -7    10075.92     9234.66    839.27 o 
   1   3  -7    15731.45    15659.44    265.31 o 
   3   3  -7     5119.91     5321.94    123.51 o 
   5   3  -7     9554.48     9494.01    224.70 o 
   7   3  -7     5065.36     5535.67    183.20 o 
   9   3  -7    10956.64    11755.11    283.45 o 
  11   3  -7     8583.73     9160.44    262.08 o 
  13   3  -7     8357.75     9232.81    389.69 o 
  15   3  -7     4545.19     4781.31    334.86 o 
  17   3  -7     5305.23     5747.01    334.97 o 
  19   3  -7     3515.30     4397.31    306.04 o 
  21   3  -7     4860.92     4679.44    334.05 o 
  23   3  -7     2815.54     3131.21    402.62 o 
   0   4  -7     9299.05    10304.76    319.63 o 
   2   4  -7     3499.64     3800.68    136.35 o 
   4   4  -7     3332.92     3238.19    126.66 o 
   6   4  -7     1696.85     1681.67    121.81 o 
   8   4  -7     5078.86     5112.19    226.43 o 
  10   4  -7     5960.75     6006.74    255.27 o 
  12   4  -7     2754.12     2781.26    197.82 o 
  14   4  -7     1642.83     1948.50    200.90 o 
  16   4  -7     1686.30     2046.69    202.73 o 
  18   4  -7     3114.10     3415.07    267.41 o 
  20   4  -7     2415.07     2101.43    221.80 o 
  22   4  -7     1533.93     1598.02    254.89 o 
   1   5  -7     3790.19     3977.91    178.57 o 
   3   5  -7    25102.93    26043.28    489.17 o 
   5   5  -7    33301.95    33686.89    649.65 o 
   7   5  -7     9950.76    11157.96    490.13 o 
   9   5  -7     1000.93      987.70    110.21 o 
  11   5  -7    10956.40    10920.04    507.02 o 
  13   5  -7    27777.59    27613.15    780.00 o 
  15   5  -7    16568.96    17489.88    766.83 o 
  17   5  -7      976.07      833.40    180.40 o 
  19   5  -7     1657.13     1483.44    155.80 o 
  21   5  -7    10031.19    11689.59   1017.00 o 
   0   6  -7    13198.50    13634.67    501.07 o 
   2   6  -7     9801.50    10531.90    310.44 o 
   4   6  -7    13721.70    14403.33    424.77 o 
   6   6  -7     5777.99     6019.64    274.20 o 
   8   6  -7    11182.56    12779.16    429.83 o 
  10   6  -7    12158.08    13005.93    393.26 o 
  12   6  -7     6429.23     6306.85    281.88 o 
  14   6  -7     8305.58     8316.85    506.58 o 
  16   6  -7     3541.98     4259.64    315.93 o 
  18   6  -7    10210.31     9498.18    478.46 o 
  20   6  -7     2629.98     2528.58    471.66 o 
   1   7  -7     1171.54      954.83    102.16 o 
   3   7  -7     6436.46     6492.01    254.51 o 
   5   7  -7     6718.65     7205.37    463.20 o 
   7   7  -7     2976.75     3103.32    262.24 o 
   9   7  -7      164.04      313.67    110.88 o 
  11   7  -7     2939.27     2771.60    326.83 o 
  13   7  -7     6415.37     6657.50    521.51 o 
  15   7  -7     3838.74     3962.27    272.93 o 
   0   8  -7     4337.58     4724.32    318.46 o 
   2   8  -7     1768.12     1999.22    150.22 o 
   4   8  -7     6774.90     6677.70    271.72 o 
   6   8  -7     4264.68     4064.23    215.82 o 
   8   8  -7     1888.08     2181.13    239.26 o 
  10   8  -7     2063.78     2298.96    247.43 o 
  12   8  -7     2991.08     3029.94    234.17 o 
  14   8  -7     4815.82     4984.48    532.46 o 
   1   9  -7     2110.41     1862.03    151.44 o 
   3   9  -7     2051.59     2225.63    164.61 o 
   5   9  -7     8305.06     9208.04    337.68 o 
   7   9  -7     2163.61     2314.55    203.35 o 
   9   9  -7     2872.15     2868.24    398.92 o 
   0  10  -7     1783.90     1953.60    323.79 o 
   2  10  -7      625.66      612.74    135.60 o 
   4  10  -7     5877.95     6511.76    588.65 o 
   0   0  -6   139525.69   134786.47   2324.89 o 
   2   0  -6    55137.95    54774.92    605.30 o 
   4   0  -6    19584.46    20939.81    403.74 o 
   6   0  -6    24488.11    26600.91    615.34 o 
   8   0  -6   105035.95   110274.69   1649.84 o 
  10   0  -6    93783.05    93222.74   1505.58 o 
  12   0  -6    23303.17    23103.59    650.60 o 
  14   0  -6     3147.28     3782.20    271.13 o 
  16   0  -6    30011.77    32372.83    908.78 o 
  18   0  -6    71702.41    76198.34   1617.80 o 
  20   0  -6    29244.39    27255.82    953.69 o 
  22   0  -6     7693.53     7408.41    516.33 o 
  24   0  -6     4499.72     4359.99    423.02 o 
  26   0  -6    19724.00    16252.46   1229.69 o 
  28   0  -6    18316.73    18573.73   1341.53 o 
   1   1  -6     2459.07     2614.09     74.43 o 
   3   1  -6     8163.68     8650.85    151.82 o 
   5   1  -6    11408.76    12701.19    284.15 o 
   7   1  -6     1688.36     1614.45    101.63 o 
   9   1  -6     6399.85     7346.36    228.06 o 
  11   1  -6       19.77       89.69     67.30 o 
  13   1  -6    11398.26    12908.16    349.59 o 
  15   1  -6     2215.00     2691.72    170.88 o 
  17   1  -6     2710.25     2556.65    183.21 o 
  19   1  -6     3799.91     4874.94    339.44 o 
  21   1  -6     1302.55     1385.17    158.11 o 
  23   1  -6     4745.69     5371.98    321.27 o 
  25   1  -6      306.80      293.01    145.32 o 
  27   1  -6     1277.49      771.62    284.29 o 
   0   2  -6     6550.17     6381.90    154.97 o 
   2   2  -6     8262.66     8059.33    140.68 o 
   4   2  -6     5470.18     6107.74    138.88 o 
   6   2  -6     4893.55     5293.44    135.09 o 
   8   2  -6     3055.93     3181.71    147.26 o 
  10   2  -6     4957.19     4890.40    193.37 o 
  12   2  -6     6166.54     6431.47    237.29 o 
  14   2  -6     6270.21     6837.15    305.84 o 
  16   2  -6     1930.76     2078.88    157.30 o 
  18   2  -6     1984.44     1771.55    186.78 o 
  20   2  -6     1736.92     1669.50    165.34 o 
  22   2  -6     3587.07     3716.61    302.45 o 
  24   2  -6     2504.42     2681.95    272.60 o 
  26   2  -6     1145.97     1443.44    381.27 o 
   1   3  -6    55442.57    55359.23    518.86 o 
   3   3  -6     5283.55     5842.42    142.96 o 
   5   3  -6    10612.54    11412.07    200.85 o 
   7   3  -6    18864.33    18702.16    252.31 o 
   9   3  -6    51224.15    53995.55   1160.49 o 
  11   3  -6    20568.97    22849.58    463.33 o 
  13   3  -6     2487.29     2666.47    162.07 o 
  15   3  -6     6806.80     6566.77    272.87 o 
  17   3  -6    17648.21    18322.56    583.67 o 
  19   3  -6    23880.09    24157.95    835.43 o 
  21   3  -6     4871.44     5018.64    334.28 o 
  23   3  -6      666.17      964.59    165.25 o 
  25   3  -6     4612.75     4545.14    438.35 o 
   0   4  -6    27275.83    27378.00    649.79 o 
   2   4  -6    13432.53    14786.42    192.69 o 
   4   4  -6     7895.77     9378.57    204.13 o 
   6   4  -6      832.26      802.85     63.78 o 
   8   4  -6    16142.02    18042.87    346.66 o 
  10   4  -6    19292.61    20924.82    388.71 o 
  12   4  -6      569.78      799.19     94.52 o 
  14   4  -6     3368.39     3825.86    247.54 o 
  16   4  -6     2318.97     2623.70    218.28 o 
  18   4  -6    14275.06    14424.10    532.50 o 
  20   4  -6     2497.71     2761.04    244.03 o 
  22   4  -6     1106.62     1051.82    162.50 o 
  24   4  -6       22.93      354.90    216.18 o 
   1   5  -6    11430.84    11774.79    200.97 o 
   3   5  -6      579.66      552.10     44.63 o 
   5   5  -6     1296.32     1252.36    102.49 o 
   7   5  -6     3153.65     2971.95    192.03 o 
   9   5  -6    11607.76    12609.53    356.83 o 
  11   5  -6     2710.22     3012.35    179.80 o 
  13   5  -6      239.69      156.24     69.48 o 
  15   5  -6      477.05      334.21     72.26 o 
  17   5  -6     6449.53     6892.39    362.67 o 
  19   5  -6     3390.38     3621.72    275.82 o 
  21   5  -6      692.79      779.59    146.87 o 
  23   5  -6       73.87      221.23    130.71 o 
   0   6  -6      863.52      921.89    122.33 o 
   2   6  -6      249.95      260.06     51.70 o 
   4   6  -6     1784.60     1747.82    139.75 o 
   6   6  -6     1006.21     1052.40    111.49 o 
   8   6  -6      169.02      193.56     67.11 o 
  10   6  -6      550.94      575.65     84.20 o 
  12   6  -6      732.44      885.27    100.55 o 
  14   6  -6     1471.66     1357.10    155.60 o 
  16   6  -6       76.97      100.43     58.26 o 
  18   6  -6      423.91      395.07     88.60 o 
  20   6  -6       26.30       17.03     67.74 o 
  22   6  -6      582.77      648.58    261.76 o 
   1   7  -6    28728.21    29307.06    540.57 o 
   3   7  -6     1153.02     1395.19    112.20 o 
   5   7  -6     4570.17     4760.85    329.57 o 
   7   7  -6     7918.88     8320.45    328.66 o 
   9   7  -6    30127.38    31569.13    883.04 o 
  11   7  -6     9468.21     9970.37    388.52 o 
  13   7  -6     1520.52     1657.16    166.96 o 
  15   7  -6     2733.92     2985.87    228.08 o 
  17   7  -6    10766.85    10970.35    454.26 o 
  19   7  -6    11636.34    11195.96    482.11 o 
   0   8  -6     4075.28     4357.77    294.22 o 
   2   8  -6      905.75      947.43    102.50 o 
   4   8  -6     4516.65     4864.63    221.05 o 
   6   8  -6      895.22      853.93    115.51 o 
   8   8  -6     5729.15     6646.28    389.22 o 
  10   8  -6     3015.75     3274.48    279.59 o 
  12   8  -6      692.91      738.93    124.73 o 
  14   8  -6     5340.46     5443.87    329.71 o 
  16   8  -6      270.64      197.53     92.01 o 
   1   9  -6     8351.77     8798.07    309.77 o 
   3   9  -6     2797.50     2747.58    175.87 o 
   5   9  -6     2628.10     2821.02    189.58 o 
   7   9  -6     4924.95     4990.81    359.09 o 
   9   9  -6     8601.77     9494.26    491.59 o 
  11   9  -6     4898.41     4831.87    359.54 o 
  13   9  -6     1055.90      837.76    170.19 o 
   0  10  -6     7712.87     9496.65    640.75 o 
   2  10  -6     5624.42     6003.26    267.55 o 
   4  10  -6     2476.02     2925.90    192.34 o 
   6  10  -6     3619.58     3862.38    255.75 o 
   8  10  -6     7227.67     7715.61    412.60 o 
  10  10  -6     6764.43     6726.03    427.68 o 
   1  11  -6     1500.25     1861.71    232.10 o 
   3  11  -6     3195.33     3562.12    603.88 o 
   5  11  -6     5473.15     5437.93    529.53 o 
   7  11  -6      119.53       32.23    116.67 o 
   1   1  -5    14250.01    14253.56    176.70 o 
   3   1  -5    13038.82    14671.67    227.61 o 
   5   1  -5    14214.21    15818.21    293.40 o 
   7   1  -5     4215.93     4107.48    147.79 o 
   9   1  -5    17888.97    19509.96    366.81 o 
  11   1  -5     4164.85     4808.76    157.59 o 
  13   1  -5    16310.98    16776.76    334.12 o 
  15   1  -5     6768.37     7442.75    236.24 o 
  17   1  -5     3194.19     3760.29    212.26 o 
  19   1  -5    11228.43    12785.26    468.33 o 
  21   1  -5      502.20      358.90     96.21 o 
  23   1  -5     8147.12     7583.16    373.05 o 
  25   1  -5     1954.39     2116.87    209.68 o 
  27   1  -5     3272.78     3004.00    294.81 o 
  29   1  -5     1390.02     1213.56    361.26 o 
   0   2  -5    28395.87    30887.88    408.40 o 
   2   2  -5    20985.36    21939.28    316.70 o 
   4   2  -5    82724.97    84640.56    930.98 o 
   6   2  -5    64735.37    70443.48    794.72 o 
   8   2  -5    24056.79    27400.26    443.31 o 
  10   2  -5    14072.65    14909.89    273.22 o 
  12   2  -5    24626.58    26242.87    414.91 o 
  14   2  -5    65643.26    69229.30    815.75 o 
  16   2  -5    15257.36    16065.47    433.55 o 
  18   2  -5    14764.52    15447.61    457.98 o 
  20   2  -5     7920.04     9210.99    374.10 o 
  22   2  -5    16971.07    17601.83    548.95 o 
  24   2  -5    17199.76    17779.27    678.94 o 
  26   2  -5     6005.18     5466.36    393.75 o 
  28   2  -5     3927.17     3768.16    632.62 o 
   1   3  -5    24471.55    24639.65    352.95 o 
   3   3  -5     1482.11     1692.62     68.92 o 
   5   3  -5      195.18      460.69     44.08 o 
   7   3  -5     4239.64     5039.13    169.61 o 
   9   3  -5    20172.00    22507.40    414.01 o 
  11   3  -5     4940.61     5200.31    341.46 o 
  13   3  -5      986.89     1111.64    101.43 o 
  15   3  -5      991.09     1091.06    133.05 o 
  17   3  -5     7514.68     7748.13    309.94 o 
  19   3  -5     6699.04     7016.99    559.49 o 
  21   3  -5      531.92      599.22    130.50 o 
  23   3  -5      573.84      505.12    129.10 o 
  25   3  -5     2539.71     2552.88    261.98 o 
  27   3  -5     5655.74     5079.40    687.73 o 
   0   4  -5    11376.30    12140.37    556.44 o 
   2   4  -5    16261.08    16969.11    286.29 o 
   4   4  -5     7057.46     7022.84    156.99 o 
   6   4  -5     9961.23    10906.59    214.87 o 
   8   4  -5    15637.70    17084.18    343.97 o 
  10   4  -5    11401.05    11255.42    271.25 o 
  12   4  -5     7464.88     8522.75    278.22 o 
  14   4  -5     2714.93     2652.19    198.51 o 
  16   4  -5     9183.75    10722.47    419.26 o 
  18   4  -5     9237.09     9869.90    455.23 o 
  20   4  -5     6063.94     6930.67    372.49 o 
  22   4  -5     2080.81     2110.41    224.86 o 
  24   4  -5     1982.60     2049.41    228.37 o 
  26   4  -5     3836.39     4032.31    416.20 o 
   1   5  -5     9770.53     9907.46    144.61 o 
   3   5  -5    52631.83    51289.53    528.94 o 
   5   5  -5    66532.72    71498.14    802.87 o 
   7   5  -5    30799.10    33245.80    550.62 o 
   9   5  -5    11373.62    12654.29    509.34 o 
  11   5  -5     7446.25     8234.08    284.46 o 
  13   5  -5    29802.67    29539.94    712.85 o 
  15   5  -5    28191.83    29698.95    717.83 o 
  17   5  -5    13770.81    14857.37    516.51 o 
  19   5  -5     5523.59     6096.09    411.01 o 
  21   5  -5     7816.50     9260.17    449.84 o 
  23   5  -5    16600.02    18782.51    981.13 o 
  25   5  -5     8199.74     7291.36   1047.55 o 
   0   6  -5    19427.91    19176.60    353.59 o 
   2   6  -5    15353.08    16236.43    247.16 o 
   4   6  -5     4588.26     5430.70    160.44 o 
   6   6  -5     2517.85     2655.01    180.63 o 
   8   6  -5    18075.31    19665.21    606.85 o 
  10   6  -5    18834.83    19562.20   1088.16 o 
  12   6  -5     1087.61     1023.69    107.56 o 
  14   6  -5     4892.42     4858.53    288.12 o 
  16   6  -5     4836.14     5158.83    363.79 o 
  18   6  -5    15522.24    14479.85    655.71 o 
  20   6  -5     3639.30     3849.67    333.94 o 
  22   6  -5     1188.71     1407.73    256.54 o 
  24   6  -5      313.28      298.61    188.28 o 
   1   7  -5     7258.91     6732.39    231.82 o 
   3   7  -5    20569.25    20968.43    450.59 o 
   5   7  -5    18960.36    19336.69    534.61 o 
   7   7  -5    10366.09    10899.59    365.39 o 
   9   7  -5     4699.53     4989.25    314.73 o 
  11   7  -5     8962.55     9861.69   1159.88 o 
  13   7  -5    16760.80    16692.84    782.19 o 
  15   7  -5    12964.59    13398.11    464.71 o 
  17   7  -5     4094.55     4059.49    264.46 o 
  19   7  -5     3543.22     3679.54    266.83 o 
  21   7  -5     4704.06     4500.03    312.80 o 
   0   8  -5     1432.61     1847.17    182.26 o 
   2   8  -5     3935.50     3906.80    186.98 o 
   4   8  -5     6928.86     7456.92    260.86 o 
   6   8  -5     7693.85     7966.88    319.94 o 
   8   8  -5     1877.45     2294.35    380.95 o 
  10   8  -5     1248.18     1273.75    183.49 o 
  12   8  -5     3791.24     4105.23    252.39 o 
  14   8  -5     5402.42     5299.82    360.77 o 
  16   8  -5     2793.15     2565.67    214.12 o 
  18   8  -5     1205.70     1144.39    156.57 o 
  20   8  -5     1108.06     1545.45    304.80 o 
   1   9  -5     9499.63    10392.17    322.49 o 
   3   9  -5     2338.21     2649.73    168.30 o 
   5   9  -5     3584.60     3696.29    195.54 o 
   7   9  -5     1294.19     1263.06    139.34 o 
   9   9  -5    11238.68    12480.78    546.09 o 
  11   9  -5     1588.09     2039.90    231.44 o 
  13   9  -5     4088.26     4403.02    277.76 o 
  15   9  -5      740.81      857.98    137.24 o 
  17   9  -5     2342.50     2355.39    233.31 o 
   0  10  -5     5879.60     6766.43    382.26 o 
   2  10  -5     1437.56     1563.08    134.12 o 
   4  10  -5     6332.79     6796.08    276.67 o 
   6  10  -5     3711.83     4224.42    257.30 o 
   8  10  -5     3862.38     3906.18    304.08 o 
  10  10  -5     2181.86     2802.38    276.69 o 
  12  10  -5     2962.93     2915.67    288.24 o 
  14  10  -5     7624.94     8227.81    483.72 o 
   1  11  -5      180.25      142.92     60.56 o 
   3  11  -5      740.16     1058.28    162.74 o 
   5  11  -5     1255.39     1477.19    142.25 o 
   7  11  -5      409.23      278.49     85.32 o 
   9  11  -5      340.81      213.04     94.07 o 
  11  11  -5       72.53       52.26    105.27 o 
   0  12  -5      802.57     1051.31    256.71 o 
   2  12  -5       61.04      154.03     92.82 o 
   4  12  -5     2599.74     3043.22    290.16 o 
   6  12  -5     1656.39     1542.54    298.19 o 
   8  12  -5      717.01      858.49    214.22 o 
  10  12  -5      584.04      543.68    184.74 o 
   0   0  -4    98778.72    93883.88   1617.89 o 
   2   0  -4    53608.04    58263.20    805.93 o 
   4   0  -4     9425.21    10201.33    286.83 o 
   6   0  -4     9285.34    10361.75    309.92 o 
   8   0  -4    40967.29    46773.45    902.05 o 
  10   0  -4    69728.20    79261.28   1260.16 o 
  12   0  -4    34323.49    39115.41   1187.69 o 
  14   0  -4    26412.27    29883.65    782.63 o 
  16   0  -4     7651.47     8650.42    476.06 o 
  18   0  -4    35764.71    37929.15   1051.76 o 
  20   0  -4    14708.56    14533.47    675.40 o 
  22   0  -4    14303.01    14258.85    708.08 o 
  24   0  -4     7726.88     8961.00    580.56 o 
  26   0  -4     7644.06     8686.21    818.71 o 
  28   0  -4     7866.56     8167.96    811.91 o 
   1   1  -4     9745.53    10491.96    164.25 o 
   3   1  -4    79410.42    81172.43    773.35 o 
   5   1  -4    88521.06    90700.58    893.08 o 
   7   1  -4    24040.92    26149.24    390.25 o 
   9   1  -4     4520.82     6021.23    155.89 o 
  11   1  -4    20340.48    23932.76    369.11 o 
  13   1  -4    61062.30    64142.75    745.49 o 
  15   1  -4    35512.33    35306.29    552.36 o 
  17   1  -4     8405.88     9626.72    454.26 o 
  19   1  -4     2663.79     2600.55    194.30 o 
  21   1  -4    16517.17    18499.44    552.43 o 
  23   1  -4    27694.90    29506.07    740.38 o 
  25   1  -4     8472.28     8610.59    590.45 o 
  27   1  -4     1122.63      907.75    169.43 o 
   0   2  -4    45646.20    49801.05    760.52 o 
   2   2  -4    10453.56    11175.10    184.69 o 
   4   2  -4    21006.43    23990.72    318.21 o 
   6   2  -4     5047.90     4866.21    146.67 o 
   8   2  -4    10028.63    11075.53    203.74 o 
  10   2  -4    14466.32    15750.11    280.40 o 
  12   2  -4    16100.22    17209.68    325.17 o 
  14   2  -4    19288.55    20901.90    475.07 o 
  16   2  -4     4366.37     3916.29    175.28 o 
  18   2  -4     3772.64     4468.95    241.41 o 
  20   2  -4     4004.45     3962.41    278.18 o 
  22   2  -4     7554.81     7985.47    420.53 o 
  24   2  -4     6533.55     6146.48    496.66 o 
  26   2  -4     2999.68     3173.52    298.76 o 
  28   2  -4     1636.16     1473.36    213.23 o 
   1   3  -4    28999.51    30939.26    377.31 o 
   3   3  -4    16465.18    17437.77    278.75 o 
   5   3  -4    19166.11    20625.00    289.49 o 
   7   3  -4     9630.47    11707.99    284.74 o 
   9   3  -4    27601.25    30977.51    532.06 o 
  11   3  -4    11417.59    11636.31    376.63 o 
  13   3  -4    14126.34    14239.95    331.10 o 
  15   3  -4     3285.17     4638.34    237.95 o 
  17   3  -4    12460.99    13333.18    580.81 o 
  19   3  -4     9280.17    10170.54    508.03 o 
  21   3  -4     7384.48     7640.35    445.15 o 
  23   3  -4    10013.02    10447.58    492.50 o 
  25   3  -4      725.24      539.84    195.64 o 
  27   3  -4     6380.83     7761.77    467.57 o 
   0   4  -4    17961.91    18850.86    345.98 o 
   2   4  -4     6397.92     6231.26    107.03 o 
   4   4  -4    76471.68    80215.73    816.51 o 
   6   4  -4    56170.59    59976.68    693.62 o 
   8   4  -4     5949.09     6066.68    249.49 o 
  10   4  -4     8546.11     9518.72    323.42 o 
  12   4  -4    21747.20    22576.05    542.67 o 
  14   4  -4    49971.05    52795.48    938.00 o 
  16   4  -4     6094.26     6983.88    325.25 o 
  18   4  -4     2680.91     3036.25    343.80 o 
  20   4  -4     9193.14     9308.39    425.72 o 
  22   4  -4    26759.41    26519.20    776.45 o 
  24   4  -4     9279.86     9763.68    485.70 o 
  26   4  -4      433.54      734.55    162.41 o 
   1   5  -4     3410.60     3560.99     87.83 o 
   3   5  -4     8322.29     8994.75    191.16 o 
   5   5  -4    11605.90    12370.02    248.20 o 
   7   5  -4     3806.83     4603.97    193.49 o 
   9   5  -4     3877.76     3949.17    207.88 o 
  11   5  -4     1874.89     1843.20    128.93 o 
  13   5  -4     6694.08     6932.61    358.26 o 
  15   5  -4     3207.93     3383.07    222.65 o 
  17   5  -4     1877.91     1805.84    190.36 o 
  19   5  -4     3051.21     3142.15    240.98 o 
  21   5  -4     2069.56     1986.39    204.66 o 
  23   5  -4     4141.09     4917.70    337.47 o 
  25   5  -4      222.94      398.06    137.45 o 
  27   5  -4     1782.55     1538.66    359.60 o 
   0   6  -4      849.53     1038.04     81.12 o 
   2   6  -4      955.06      995.67     58.59 o 
   4   6  -4     6127.63     6543.48    244.52 o 
   6   6  -4     7743.10     8416.40    244.51 o 
   8   6  -4      419.76      323.43    207.67 o 
  10   6  -4       88.45      150.10     68.39 o 
  12   6  -4     1320.34     1527.13    206.39 o 
  14   6  -4     3689.20     3848.22    225.54 o 
  16   6  -4     1418.71      994.59    152.33 o 
  18   6  -4       26.47       18.73     85.56 o 
  20   6  -4      807.76      659.59    150.19 o 
  22   6  -4     1705.91     1694.29    233.03 o 
  24   6  -4      821.82      789.63    185.86 o 
  26   6  -4       45.89      287.83    188.01 o 
   1   7  -4    17218.02    18181.23    269.29 o 
   3   7  -4     8727.88     9003.77    238.11 o 
   5   7  -4     8625.11     9180.55    289.56 o 
   7   7  -4      587.26      667.35    114.79 o 
   9   7  -4    12554.66    14356.80    563.06 o 
  11   7  -4     8770.28     9005.82    421.91 o 
  13   7  -4     9250.60     9280.24    367.17 o 
  15   7  -4     1882.98     2176.16    226.80 o 
  17   7  -4     1154.65     1451.74    154.71 o 
  19   7  -4     5830.47     5852.37    323.77 o 
  21   7  -4     2682.52     2171.65    269.60 o 
  23   7  -4     6181.18     6966.53    486.05 o 
  25   7  -4      142.02      103.22    128.71 o 
   0   8  -4     3169.23     3385.80    234.01 o 
   2   8  -4     4890.86     5052.63    203.33 o 
   4   8  -4    33533.09    36345.00    597.28 o 
   6   8  -4    17744.50    18566.65    484.67 o 
   8   8  -4      159.28      188.59    104.47 o 
  10   8  -4      990.48     1146.46    163.53 o 
  12   8  -4    14806.56    15969.83    482.08 o 
  14   8  -4    32577.07    33861.22    757.10 o 
  16   8  -4     3057.22     2970.74    223.20 o 
  18   8  -4      158.38       81.87     86.97 o 
  20   8  -4     2045.27     2489.16    226.55 o 
  22   8  -4    12055.15    12734.72    857.05 o 
   1   9  -4     8971.83     9740.42    298.61 o 
   3   9  -4     3312.93     3460.76    175.79 o 
   5   9  -4     2353.24     2492.03    155.87 o 
   7   9  -4     4945.62     5044.91    256.19 o 
   9   9  -4     7328.17     8286.91    425.33 o 
  11   9  -4     4823.90     5127.14    349.06 o 
  13   9  -4     3433.50     3794.28    242.56 o 
  15   9  -4     1346.31     1335.20    157.22 o 
  17   9  -4     5860.13     5540.29    320.31 o 
  19   9  -4     2125.39     1848.01    196.54 o 
  21   9  -4     2768.39     2224.30    360.06 o 
   0  10  -4     8813.67     9476.63    437.51 o 
   2  10  -4     2277.90     2229.17    152.11 o 
   4  10  -4      488.79      459.69     76.98 o 
   6  10  -4      543.97      482.57     97.77 o 
   8  10  -4     5846.91     6049.01    299.74 o 
  10  10  -4     6437.17     7015.29    464.06 o 
  12  10  -4      932.85     1144.74    182.29 o 
  14  10  -4       86.95      126.43     74.67 o 
  16  10  -4     1109.18     1020.30    143.12 o 
  18  10  -4     5903.12     6142.24    564.95 o 
   1  11  -4      188.28      141.50     61.36 o 
   3  11  -4    13814.96    14865.29    430.51 o 
   5  11  -4    18406.54    20189.72    497.18 o 
   7  11  -4     2648.73     3340.88    374.64 o 
   9  11  -4       26.59      -30.39     68.20 o 
  11  11  -4     2724.82     3020.63    231.00 o 
  13  11  -4    14889.62    15779.02    668.45 o 
  15  11  -4     7911.80     9614.63    709.55 o 
   0  12  -4     8453.10     9498.69    489.01 o 
   2  12  -4     2562.41     2572.53    180.76 o 
   4  12  -4     1236.72     1398.79    158.38 o 
   6  12  -4     2495.70     2978.81    298.22 o 
   8  12  -4     4144.81     4934.30    359.32 o 
  10  12  -4     5762.52     5919.59    397.11 o 
  12  12  -4     1031.34      712.04    195.24 o 
   1  13  -4      422.34      541.46    137.77 o 
   3  13  -4     1192.82     1233.75    191.57 o 
   5  13  -4     1012.89     1079.93    222.16 o 
   1   1  -3    81564.98    81179.19    700.59 o 
   3   1  -3    13378.87    14022.16    215.46 o 
   5   1  -3     5254.86     6407.10    149.16 o 
   7   1  -3    49439.65    56404.77    719.88 o 
   9   1  -3    76050.48    81735.42    773.03 o 
  11   1  -3    24869.52    27106.11    361.35 o 
  13   1  -3     3104.22     3205.08    142.37 o 
  15   1  -3     3479.34     3864.66    190.21 o 
  17   1  -3    45355.91    46121.23    806.51 o 
  19   1  -3    26133.03    27508.85    639.83 o 
  21   1  -3     6334.30     6842.47    377.69 o 
  23   1  -3     1049.24      959.19    151.13 o 
  25   1  -3     7073.27     6941.09    409.53 o 
  27   1  -3    18482.08    19076.37    845.36 o 
  29   1  -3     5791.62     6859.35    511.76 o 
   0   2  -3    46162.54    48682.45    724.90 o 
   2   2  -3     5651.68     5816.94    117.09 o 
   4   2  -3     4344.97     4695.77    117.79 o 
   6   2  -3      625.59      680.11     43.66 o 
   8   2  -3    29647.64    33810.30    407.65 o 
  10   2  -3    25513.58    30473.50    418.32 o 
  12   2  -3     2599.82     2886.61    137.72 o 
  14   2  -3     7327.37     9697.57    259.36 o 
  16   2  -3     9552.57     9918.03    280.40 o 
  18   2  -3    34872.38    40348.86   1069.45 o 
  20   2  -3     1652.01     1828.34    188.80 o 
  22   2  -3     4016.21     4203.45    300.73 o 
  24   2  -3      829.91      844.95    143.64 o 
  26   2  -3    11012.38    11091.64    537.64 o 
  28   2  -3     9772.99     9922.45    618.56 o 
  30   2  -3      231.74      313.93    167.67 o 
   1   3  -3    99625.85   101792.66    672.61 o 
   3   3  -3    13951.11    14104.35    219.74 o 
   5   3  -3     9600.19    10120.18    172.39 o 
   7   3  -3    32769.82    35629.03    607.74 o 
   9   3  -3    67590.52    71211.13    849.25 o 
  11   3  -3    45753.89    48912.64    839.98 o 
  13   3  -3     3863.59     4258.53    268.60 o 
  15   3  -3    12980.93    14196.86    466.29 o 
  17   3  -3    24749.12    26017.45    650.63 o 
  19   3  -3    34584.97    35680.53    994.73 o 
  21   3  -3     6450.69     6584.27    363.44 o 
  23   3  -3     3106.30     2941.32    258.52 o 
  25   3  -3     8071.20     8837.66    472.93 o 
  27   3  -3    17405.99    18722.38    721.73 o 
  29   3  -3     6484.13     7091.83    563.83 o 
   0   4  -3    21064.80    22142.51    316.44 o 
   2   4  -3    39820.16    43952.02    469.69 o 
   4   4  -3     4604.04     4837.23    141.17 o 
   6   4  -3    13988.08    16432.29    295.15 o 
   8   4  -3    18281.15    19298.13    477.04 o 
  10   4  -3    24834.67    25984.38    534.13 o 
  12   4  -3    16045.11    16625.20    439.44 o 
  14   4  -3     4535.90     4604.34    274.02 o 
  16   4  -3    10348.26    11299.38    499.89 o 
  18   4  -3     9204.96     9576.08    397.28 o 
  20   4  -3    10570.13    10810.65    451.43 o 
  22   4  -3     4362.45     4670.98    313.94 o 
  24   4  -3     3840.97     4233.81    318.75 o 
  26   4  -3     4265.12     4847.39    358.70 o 
  28   4  -3     3981.20     4027.87    342.17 o 
   1   5  -3     3641.39     4015.43     91.33 o 
   3   5  -3    14814.28    15514.12    244.07 o 
   5   5  -3    17016.09    17668.41    343.65 o 
   7   5  -3      862.32      701.26     82.05 o 
   9   5  -3     3525.21     3603.94    221.85 o 
  11   5  -3      618.22      751.75    105.88 o 
  13   5  -3    17940.65    18287.72    610.51 o 
  15   5  -3     4860.42     4859.72    257.68 o 
  17   5  -3     1694.95     1929.61    176.75 o 
  19   5  -3     1593.93     1705.33    178.80 o 
  21   5  -3     4923.67     5046.56    376.80 o 
  23   5  -3     9449.75     9659.89    560.90 o 
  25   5  -3      751.06      752.20    188.19 o 
  27   5  -3     4276.44     3548.02    581.21 o 
   0   6  -3   136307.36   133524.39   1443.19 o 
   2   6  -3    55565.43    58269.88    489.05 o 
   4   6  -3     6657.25     6549.78    161.88 o 
   6   6  -3    17192.71    17819.46    378.40 o 
   8   6  -3    76417.27    78497.88   1324.50 o 
  10   6  -3    88467.84    88207.93   1474.95 o 
  12   6  -3    18376.03    19555.67    482.50 o 
  14   6  -3     3323.27     3423.71    246.42 o 
  16   6  -3    33476.96    34188.41    880.36 o 
  18   6  -3    45831.34    49455.13   1167.43 o 
  20   6  -3    26548.06    25816.09    851.70 o 
  22   6  -3     3239.21     3215.07    316.27 o 
  24   6  -3     5840.95     6251.25    586.65 o 
  26   6  -3    20103.62    19184.48    885.13 o 
  28   6  -3    17444.74    16314.40   1145.08 o 
   1   7  -3       13.37       12.69     26.22 o 
   3   7  -3     5481.13     5729.48    155.63 o 
   5   7  -3     7324.59     7828.88    218.28 o 
   7   7  -3     3208.61     3578.18    231.80 o 
   9   7  -3      686.30      709.32    117.13 o 
  11   7  -3      672.04      809.35    203.92 o 
  13   7  -3     5621.90     5705.03    266.64 o 
  15   7  -3     3757.37     3898.10    230.47 o 
  17   7  -3      790.15      715.74    105.37 o 
  19   7  -3     1036.02     1147.35    190.40 o 
  21   7  -3      981.66     1121.23    190.25 o 
  23   7  -3     3596.58     3828.33    355.61 o 
  25   7  -3      367.84       17.04    131.75 o 
  27   7  -3      149.79      277.62    179.75 o 
   0   8  -3      630.26      935.49    118.30 o 
   2   8  -3     5244.02     5614.81    201.87 o 
   4   8  -3     1765.71     1868.26    120.87 o 
   6   8  -3     5232.37     5497.58    245.03 o 
   8   8  -3       18.83       36.51     63.75 o 
  10   8  -3      180.64      110.75     89.01 o 
  12   8  -3     4661.35     5176.82    325.33 o 
  14   8  -3     2825.30     2742.14    195.44 o 
  16   8  -3     1014.22     1178.67    169.22 o 
  18   8  -3      372.26      335.99     83.00 o 
  20   8  -3     1387.37     1257.95    189.52 o 
  22   8  -3     2514.74     2303.53    225.77 o 
  24   8  -3     1652.66     1335.62    298.25 o 
  26   8  -3        8.85     -182.35    182.35 o 
   1   9  -3    21658.69    22573.55    451.12 o 
   3   9  -3     1876.37     1789.96    143.83 o 
   5   9  -3      724.56      841.13     88.75 o 
   7   9  -3    11315.09    12196.89    387.40 o 
   9   9  -3    24040.71    27528.02    780.45 o 
  11   9  -3     7443.93     7123.10    609.32 o 
  13   9  -3      751.31      925.78    161.79 o 
  15   9  -3     1765.80     1654.58    168.98 o 
  17   9  -3    14367.41    13660.63    573.67 o 
  19   9  -3    13748.14    13536.59    510.19 o 
  21   9  -3      675.49      365.95    129.43 o 
  23   9  -3      679.18      550.76    183.49 o 
   0  10  -3     9997.27    11144.17    458.55 o 
   2  10  -3     2054.31     2255.15    145.37 o 
   4  10  -3     2369.17     2401.77    151.58 o 
   6  10  -3      274.82      220.67     67.07 o 
   8  10  -3     6078.30     6689.16    301.30 o 
  10  10  -3     7362.57     8497.46    440.82 o 
  12  10  -3      348.44      565.32    134.53 o 
  14  10  -3     2523.06     3006.28    223.84 o 
  16  10  -3      982.99     1002.82    139.81 o 
  18  10  -3     7593.71     7745.10    559.43 o 
  20  10  -3      491.33      255.36    159.13 o 
  22  10  -3      409.32      257.68    137.81 o 
   1  11  -3      659.42      783.33     98.96 o 
   3  11  -3       31.25       81.25     59.87 o 
   5  11  -3      109.37      160.02     85.40 o 
   7  11  -3      221.06      225.91     75.27 o 
   9  11  -3      519.05      685.69    108.28 o 
  11  11  -3       71.27       99.05     63.04 o 
  13  11  -3      264.63      251.41     85.73 o 
  15  11  -3        8.56      -49.68     90.59 o 
  17  11  -3      690.40      441.70    161.26 o 
  19  11  -3       87.36       19.05    107.99 o 
   0  12  -3      509.94      798.71    147.08 o 
   2  12  -3        4.79       28.33     53.40 o 
   4  12  -3     2454.34     2644.26    204.16 o 
   6  12  -3      419.37      475.13     95.90 o 
   8  12  -3      145.24      148.04     66.56 o 
  10  12  -3      207.42      362.23    132.71 o 
  12  12  -3      821.69      960.83    251.58 o 
  14  12  -3     2111.34     2418.91    348.02 o 
  16  12  -3       45.01      238.92    158.79 o 
   1  13  -3     9297.72    10364.60    510.37 o 
   3  13  -3      264.83      239.43    115.33 o 
   5  13  -3      496.55      719.08    223.56 o 
   7  13  -3     2427.95     2270.82    373.46 o 
   9  13  -3     8464.15     8396.92    735.19 o 
   0   0  -2   137716.67   103989.40   1659.67 o 
   2   0  -2    41303.45    46310.02    488.38 o 
   4   0  -2    16138.27    16908.71    322.53 o 
   6   0  -2    10080.52    11042.01    283.48 o 
   8   0  -2    60891.50    63566.40    930.81 o 
  10   0  -2    65273.88    68925.38    915.97 o 
  12   0  -2     8882.34    10608.50    327.97 o 
  14   0  -2     2386.16     2557.05    178.79 o 
  16   0  -2     9997.71    12390.29    547.31 o 
  18   0  -2    54302.34    55111.25   1415.19 o 
  20   0  -2     8558.01     8945.85    679.71 o 
  22   0  -2     8831.75     8193.38    685.50 o 
  24   0  -2     2335.00     2201.86    376.78 o 
  26   0  -2    14831.04    15875.11   1025.21 o 
  28   0  -2    14012.60    14646.75   1018.61 o 
  30   0  -2     3159.58     2873.02    462.37 o 
   1   1  -2    19862.04    21341.46    233.17 o 
   3   1  -2   105752.71   112489.55    950.75 o 
   5   1  -2   185013.00   184563.25   1550.51 o 
   7   1  -2    79480.28    84531.60    747.30 o 
   9   1  -2    22657.70    25491.48    325.24 o 
  11   1  -2    14884.64    15274.69    269.61 o 
  13   1  -2    75219.95    82041.56   1465.96 o 
  15   1  -2    56716.46    60942.46   1005.08 o 
  17   1  -2    14887.42    16462.14    523.10 o 
  19   1  -2    14739.88    15995.06    868.75 o 
  21   1  -2    26121.01    26950.71    755.06 o 
  23   1  -2    27677.23    29598.42    819.54 o 
  25   1  -2    11602.40    11955.98    619.57 o 
  27   1  -2     4089.70     4052.31    371.96 o 
  29   1  -2     8104.67     8224.44    547.39 o 
  31   1  -2    13351.91    14876.20   1075.71 o 
   0   2  -2    69331.93    75892.27    758.52 o 
   2   2  -2    14820.00    15553.26    317.78 o 
   4   2  -2    57965.50    63277.66   1210.38 o 
   6   2  -2    19530.97    20799.97    271.93 o 
   8   2  -2    19565.22    21127.36    300.11 o 
  10   2  -2    16377.17    17457.28    341.82 o 
  12   2  -2    14439.63    16033.93    344.45 o 
  14   2  -2    22125.28    25153.65    534.65 o 
  16   2  -2     6885.26     7785.57    306.73 o 
  18   2  -2     9558.11    10723.54    560.12 o 
  20   2  -2     4150.60     4734.52    298.72 o 
  22   2  -2     9836.67     9800.74    457.92 o 
  24   2  -2     5110.61     5401.55    350.50 o 
  26   2  -2     3977.47     4188.56    373.97 o 
  28   2  -2     2291.57     2310.78    287.58 o 
  30   2  -2     2328.39     2453.06    307.23 o 
   1   3  -2    46586.72    48520.22    394.63 o 
   3   3  -2     3789.25     4270.46    112.53 o 
   5   3  -2      957.94     1207.30     89.12 o 
   7   3  -2    19283.21    21885.58    465.59 o 
   9   3  -2    37219.36    39961.49    588.35 o 
  11   3  -2    11252.06    11381.79    254.37 o 
  13   3  -2    16199.47    16540.56    611.35 o 
  15   3  -2     3408.10     3237.14    162.46 o 
  17   3  -2    24947.71    27018.78    669.55 o 
  19   3  -2    13030.57    13796.86    722.00 o 
  21   3  -2     5863.87     5994.21    348.37 o 
  23   3  -2     5859.93     6079.95    370.39 o 
  25   3  -2     3283.48     3098.28    323.98 o 
  27   3  -2    11075.03    12351.07    664.30 o 
  29   3  -2     2785.16     3118.30    348.46 o 
  31   3  -2     1638.19     1437.07    353.78 o 
   0   4  -2    41491.80    43139.69    441.83 o 
   2   4  -2    49079.84    52440.96    462.93 o 
   4   4  -2    78804.19    79472.42    711.75 o 
   6   4  -2    15054.64    14994.90    337.51 o 
   8   4  -2    15733.23    18521.40    522.49 o 
  10   4  -2    24302.75    25601.36    636.59 o 
  12   4  -2    58445.23    60289.83    919.88 o 
  14   4  -2    62267.55    65321.79   1031.76 o 
  16   4  -2     7217.71     8091.48    390.37 o 
  18   4  -2     9724.36    10245.70    409.56 o 
  20   4  -2     4159.65     4150.08    278.57 o 
  22   4  -2    30115.63    32367.80   1418.31 o 
  24   4  -2    20597.69    22172.06    910.70 o 
  26   4  -2     4492.11     5362.58    466.16 o 
  28   4  -2     3106.73     3103.80    374.81 o 
  30   4  -2     5769.96     6627.90    728.98 o 
   1   5  -2     7121.75     7716.34    123.31 o 
   3   5  -2     7644.34     7965.77    160.46 o 
   5   5  -2     9950.12    10702.25    204.73 o 
   7   5  -2     1304.44     1314.34    172.53 o 
   9   5  -2     4334.88     4604.08    257.92 o 
  11   5  -2     2606.64     2932.17    194.09 o 
  13   5  -2    13530.50    14384.93    474.44 o 
  15   5  -2     7116.43     7289.10    360.36 o 
  17   5  -2     1038.44     1023.13    152.75 o 
  19   5  -2     3292.39     3234.72    278.63 o 
  21   5  -2     1694.50     2090.01    248.56 o 
  23   5  -2     4898.29     5208.93    744.35 o 
  25   5  -2     1525.71     1380.28    345.10 o 
  27   5  -2     1609.76     1535.35    259.55 o 
  29   5  -2      617.56      510.33    213.43 o 
   0   6  -2     4468.07     4921.21    172.36 o 
   2   6  -2      908.52      947.22     47.03 o 
   4   6  -2     4161.82     5057.19    156.45 o 
   6   6  -2     2819.90     3128.79    230.68 o 
   8   6  -2      653.45      745.81    111.89 o 
  10   6  -2     1415.53     1636.80    219.25 o 
  12   6  -2     1308.59     1388.35    125.30 o 
  14   6  -2     2426.67     2573.03    206.12 o 
  16   6  -2      599.57      593.72    147.76 o 
  18   6  -2      618.72      452.86    116.79 o 
  20   6  -2       96.28       81.66    170.94 o 
  22   6  -2      879.69     1194.42    199.48 o 
  24   6  -2      930.46     1177.03    297.75 o 
  26   6  -2      281.45      136.33    229.95 o 
  28   6  -2      197.67      221.58    149.21 o 
   1   7  -2    18406.14    20900.98    369.61 o 
   3   7  -2     2392.28     2495.78    108.91 o 
   5   7  -2     7539.07     8359.72    222.82 o 
   7   7  -2     3343.49     3057.48    374.53 o 
   9   7  -2    18578.87    18535.42    557.39 o 
  11   7  -2     4745.18     5079.26    293.54 o 
  13   7  -2     8535.60     8284.09    311.54 o 
  15   7  -2     2779.17     3069.22    201.31 o 
  17   7  -2     7276.31     7332.34    400.05 o 
  19   7  -2    10382.08     9960.50    516.10 o 
  21   7  -2     2764.70     2740.98    283.83 o 
  23   7  -2     4076.64     3899.83    429.82 o 
  25   7  -2      735.78      578.00    301.47 o 
  27   7  -2     7100.13     6998.41    707.36 o 
  29   7  -2     1206.35     1522.99    346.44 o 
   0   8  -2     1739.82     1863.38    263.31 o 
   2   8  -2    11249.00    11809.26    284.84 o 
   4   8  -2    54399.35    56845.75    728.61 o 
   6   8  -2    30016.99    31660.13    751.29 o 
   8   8  -2     8689.51     9436.50    397.94 o 
  10   8  -2     2737.58     2956.60    229.54 o 
  12   8  -2    16107.49    16514.63    457.29 o 
  14   8  -2    30564.63    31005.54    676.48 o 
  16   8  -2     6633.50     6908.11    315.85 o 
  18   8  -2     5594.53     5910.39    310.70 o 
  20   8  -2     3705.08     3470.08    447.26 o 
  22   8  -2    15064.56    14432.68    597.85 o 
  24   8  -2     9085.16     8842.81    716.39 o 
  26   8  -2      884.89      854.11    254.41 o 
   1   9  -2     8201.93     8668.82    256.44 o 
   3   9  -2     1814.61     1993.68    124.24 o 
   5   9  -2      965.69     1024.29     90.65 o 
   7   9  -2     4467.47     4597.91    261.20 o 
   9   9  -2     7520.84     7763.75    387.09 o 
  11   9  -2     3280.77     3405.36    328.26 o 
  13   9  -2      830.49      818.16    102.64 o 
  15   9  -2      830.26      797.27    111.30 o 
  17   9  -2     6225.06     5999.68    314.11 o 
  19   9  -2     2088.36     1765.58    184.72 o 
  21   9  -2     1393.21     1588.60    186.88 o 
  23   9  -2       72.58       21.40     93.17 o 
  25   9  -2     1525.88     1523.71    316.22 o 
   0  10  -2    14310.81    15905.51    533.18 o 
   2  10  -2     2654.88     2800.78    156.13 o 
   4  10  -2     1946.33     2151.38    138.77 o 
   6  10  -2     2347.02     2402.51    169.48 o 
   8  10  -2     8932.07     9888.69    349.87 o 
  10  10  -2     8063.70     8543.22    342.98 o 
  12  10  -2      644.69      791.88    147.47 o 
  14  10  -2      876.02     1182.22    174.66 o 
  16  10  -2     2831.55     2793.85    219.57 o 
  18  10  -2     8333.70     8139.82    384.82 o 
  20  10  -2     2038.76     1671.95    183.99 o 
  22  10  -2      258.12      440.24    192.78 o 
   1  11  -2     2614.21     2913.70    166.94 o 
   3  11  -2    13190.03    13802.94    370.23 o 
   5  11  -2    19327.86    21720.30    549.02 o 
   7  11  -2     4587.39     4702.39    251.48 o 
   9  11  -2     2145.12     2289.21    178.15 o 
  11  11  -2     2468.80     2476.37    189.13 o 
  13  11  -2    17283.43    17837.09    548.43 o 
  15  11  -2     9698.34     9215.41    403.23 o 
  17  11  -2      909.12      946.75    143.50 o 
   0  12  -2    12313.95    12823.81    525.36 o 
   2  12  -2     1921.95     2280.40    154.47 o 
   4  12  -2      211.80      410.73    104.32 o 
   6  12  -2       76.49      159.25    167.55 o 
   8  12  -2     5523.12     5777.80    384.00 o 
  10  12  -2     7038.82     6888.63    430.83 o 
  12  12  -2      421.73      287.55    111.87 o 
  14  12  -2      412.50      463.65    135.25 o 
   1  13  -2     1164.96     1167.68    173.27 o 
   3  13  -2     2557.03     2647.38    368.42 o 
   5  13  -2     2331.34     2379.80    319.97 o 
   7  13  -2     1365.08     1702.19    313.44 o 
   9  13  -2      977.26     1065.48    254.96 o 
  11  13  -2      988.09     1005.25    284.01 o 
   1   1  -1    28557.94    30808.60    416.02 o 
   3   1  -1    25498.89    29109.11    368.67 o 
   5   1  -1    49856.21    54722.14    511.25 o 
   7   1  -1     6213.41     6973.19    162.92 o 
   9   1  -1    16183.65    18070.02    371.39 o 
  11   1  -1    18455.40    23698.66    494.57 o 
  13   1  -1    25203.65    29844.20    737.39 o 
  15   1  -1    16517.76    17607.16    513.75 o 
  17   1  -1     6201.09     6225.87    319.50 o 
  19   1  -1     5957.96     6982.26    352.53 o 
  21   1  -1     4991.51     5125.04    373.78 o 
  23   1  -1    10934.92    11372.80   1119.71 o 
  25   1  -1     2543.23     2554.28    280.86 o 
  27   1  -1     6463.06     6865.63    461.80 o 
  29   1  -1      813.71      971.16    190.50 o 
  31   1  -1     3850.58     4038.62    376.85 o 
   0   2  -1    66710.17    68288.80   1211.44 o 
   2   2  -1    70363.60    70592.52    781.20 o 
   4   2  -1   220043.95   185881.52   6300.78 o 
   6   2  -1   140722.84   139458.05   1402.64 o 
   8   2  -1    16462.53    17966.09    517.80 o 
  10   2  -1     4246.38     4477.89    156.37 o 
  12   2  -1    66425.45    68226.23    846.91 o 
  14   2  -1    99156.80   103612.32   1227.51 o 
  16   2  -1    32903.93    35332.82    767.73 o 
  18   2  -1     5353.77     5796.28    312.68 o 
  20   2  -1     9156.23    10336.21    441.58 o 
  22   2  -1    36468.36    40409.09   1297.63 o 
  24   2  -1    31410.80    32634.77   1017.80 o 
  26   2  -1     5825.66     5395.10    408.19 o 
  28   2  -1     3564.20     4089.60    428.34 o 
  30   2  -1    10345.18    11345.83    885.91 o 
  32   2  -1    13657.06    13928.58   1013.59 o 
   1   3  -1    26263.06    26493.25    242.14 o 
   3   3  -1    23621.16    26076.98    299.21 o 
   5   3  -1    12633.00    14474.97    353.52 o 
   7   3  -1    33294.08    37368.35    556.33 o 
   9   3  -1    42140.25    43239.52    590.66 o 
  11   3  -1    13503.57    14916.58    302.07 o 
  13   3  -1    10498.86    11486.24    366.73 o 
  15   3  -1     2214.47     2295.09    139.35 o 
  17   3  -1    33483.11    34538.75    774.05 o 
  19   3  -1    14196.46    14518.71    514.53 o 
  21   3  -1     6809.05     6993.21    377.87 o 
  23   3  -1     3559.30     3682.90    327.07 o 
  25   3  -1     2478.21     2113.01    365.80 o 
  27   3  -1     8359.94     9135.12    767.59 o 
  29   3  -1     2814.52     3060.01    464.86 o 
  31   3  -1     2479.18     2698.57    446.76 o 
   0   4  -1    45167.13    45263.20    458.00 o 
   2   4  -1    27143.54    29342.56    286.81 o 
   4   4  -1     6003.28     5908.92    130.06 o 
   6   4  -1    13320.08    15257.01    341.81 o 
   8   4  -1    18741.79    19850.51    507.86 o 
  10   4  -1    22675.14    24576.62    562.01 o 
  12   4  -1    12365.52    13179.50    428.32 o 
  14   4  -1     5143.57     5628.28    301.31 o 
  16   4  -1    11575.99    12043.04    484.82 o 
  18   4  -1     6665.37     7622.66    498.06 o 
  20   4  -1    10877.99    11581.54    568.11 o 
  22   4  -1     1997.42     1886.68    251.03 o 
  24   4  -1     3909.65     4495.46    397.04 o 
  26   4  -1     4456.77     5299.73    584.24 o 
  28   4  -1     3877.80     4145.83    529.46 o 
  30   4  -1     2164.55     2537.40    416.01 o 
  32   4  -1      334.57      329.67    170.09 o 
   1   5  -1     5371.88     5813.56    105.15 o 
   3   5  -1    81544.61    84476.23    690.72 o 
   5   5  -1   147027.92   146895.09   1523.35 o 
   7   5  -1    39721.08    41769.81    949.93 o 
   9   5  -1     2919.41     3400.43    203.67 o 
  11   5  -1    10558.33    12732.58    408.24 o 
  13   5  -1    79062.11    79244.32   1343.61 o 
  15   5  -1    65128.13    68148.56   1290.33 o 
  17   5  -1    11399.57    12824.51    522.71 o 
  19   5  -1     3602.89     4211.44    323.32 o 
  21   5  -1    15588.92    16526.85    708.81 o 
  23   5  -1    32310.16    33688.06   1366.29 o 
  25   5  -1    11665.27    13066.91   1068.47 o 
  27   5  -1     2333.12     1811.82    357.60 o 
  29   5  -1     4654.43     4508.40    563.11 o 
  31   5  -1     9735.35     9233.66    819.08 o 
   0   6  -1    62963.75    65211.27   1097.62 o 
   2   6  -1    22623.89    24130.54    341.41 o 
   4   6  -1    21166.06    24110.20    367.57 o 
   6   6  -1    12669.98    14638.96    330.54 o 
   8   6  -1    24208.10    25247.56    608.15 o 
  10   6  -1    36659.62    38610.96    826.97 o 
  12   6  -1     6437.48     6464.57    250.16 o 
  14   6  -1    13662.94    13895.51    486.49 o 
  16   6  -1    10858.67    11414.40    476.21 o 
  18   6  -1    14147.90    15051.60    591.66 o 
  20   6  -1    12044.19    13541.53    942.52 o 
  22   6  -1     5974.81     6510.76    450.59 o 
  24   6  -1     2134.16     2468.10    304.46 o 
  26   6  -1     8569.50     8737.16    590.22 o 
  28   6  -1     7613.85     7717.42    739.03 o 
  30   6  -1      901.45      512.97    210.02 o 
   1   7  -1     3540.82     3780.29    139.17 o 
   3   7  -1    24109.24    24525.11    338.96 o 
   5   7  -1    39496.87    40648.11    826.15 o 
   7   7  -1    17622.68    18080.71    508.50 o 
   9   7  -1     3758.34     4006.72    245.56 o 
  11   7  -1     5601.31     5970.93    241.08 o 
  13   7  -1    19056.18    19352.49    528.79 o 
  15   7  -1    15545.18    16731.40    571.93 o 
  17   7  -1     3510.03     3644.35    282.43 o 
  19   7  -1     4904.84     5413.60    364.92 o 
  21   7  -1     7384.65     6635.60    436.10 o 
  23   7  -1     8911.21     9646.39    710.23 o 
  25   7  -1     2774.00     2585.41    312.03 o 
  27   7  -1      938.88      735.29    247.25 o 
   0   8  -1     1976.19     1898.98    147.55 o 
   2   8  -1     8505.36     9228.45    250.32 o 
   4   8  -1    13859.79    14637.87    310.79 o 
   6   8  -1    10694.59    11722.48    320.10 o 
   8   8  -1     1347.30     1348.88    146.62 o 
  10   8  -1     1694.92     1852.12    432.04 o 
  12   8  -1    10419.91    10539.90    349.26 o 
  14   8  -1     9849.43    10426.85    575.65 o 
  16   8  -1     4959.92     4694.24    255.80 o 
  18   8  -1       32.76       60.42     65.63 o 
  20   8  -1     2093.93     2001.37    219.52 o 
  22   8  -1     4133.03     3963.11    314.67 o 
  24   8  -1     6345.56     6174.28    469.70 o 
   1   9  -1     9738.82    10056.53    264.04 o 
   3   9  -1     4896.31     5348.11    192.89 o 
   5   9  -1    11413.15    12437.09    344.60 o 
   7   9  -1     1997.83     2165.61    144.02 o 
   9   9  -1    11627.07    11392.63    458.08 o 
  11   9  -1     3063.85     2669.11    232.76 o 
  13   9  -1     7705.13     8640.96    336.28 o 
  15   9  -1     3774.14     4031.25    236.81 o 
  17   9  -1     7754.68     7692.13    347.21 o 
  19   9  -1     3800.73     3829.18    270.18 o 
  21   9  -1      914.19      862.05    136.67 o 
  23   9  -1     3216.26     2373.02    303.97 o 
   0  10  -1    11900.81    12546.77    520.18 o 
   2  10  -1     3395.98     3531.01    163.80 o 
   4  10  -1    12083.37    13121.86    373.90 o 
   6  10  -1     6099.43     6249.11    257.96 o 
   8  10  -1     1607.76     1694.27    139.99 o 
  10  10  -1     2426.74     2623.16    175.39 o 
  12  10  -1     7666.57     7581.19    433.61 o 
  14  10  -1     9224.75     9901.87    381.42 o 
  16  10  -1      992.15     1107.86    134.84 o 
  18  10  -1     1930.83     2138.08    196.88 o 
  20  10  -1     1330.17     1362.98    246.44 o 
  22  10  -1     5374.06     4966.39    569.39 o 
   1  11  -1       86.00       96.85     46.10 o 
   3  11  -1      991.94      945.13    107.95 o 
   5  11  -1      957.12      879.76    104.41 o 
   7  11  -1      474.94      444.26     77.72 o 
   9  11  -1      201.30       86.77    127.13 o 
  11  11  -1      313.39      228.42    109.82 o 
  13  11  -1     1681.78     1626.42    159.82 o 
  15  11  -1      503.49      471.54     97.01 o 
  17  11  -1      253.55       58.83     92.61 o 
  19  11  -1      436.48      207.01    119.46 o 
   0  12  -1     1957.48     2282.99    318.90 o 
   2  12  -1      421.11      385.12    111.21 o 
   4  12  -1     5980.15     6079.94    355.06 o 
   6  12  -1     3492.13     4055.33    298.89 o 
   8  12  -1       32.06       32.35    141.61 o 
  10  12  -1      408.01      389.59    121.69 o 
  12  12  -1     1055.78     1119.19    221.07 o 
  14  12  -1     3240.08     3270.12    328.68 o 
  16  12  -1      877.46      868.38    179.78 o 
   1  13  -1     4647.75     4502.91    462.21 o 
   3  13  -1      592.56      221.26    125.23 o 
   5  13  -1     2067.26     1852.00    307.34 o 
   7  13  -1      687.36      513.02    162.85 o 
   9  13  -1     5584.42     5359.58    521.20 o 
  11  13  -1     2039.41     2260.32    351.42 o 
  13  13  -1     1823.64     1669.69    365.02 o 
   4   0   0    22792.62    23567.55    876.74 o 
   6   0   0     6460.16     7100.96    293.06 o 
   8   0   0   225687.41   211864.83   3823.56 o 
  10   0   0   422472.03   381656.91   6486.11 o 
  12   0   0    82219.10    91145.48   2152.23 o 
  14   0   0    36523.29    41023.58   1337.38 o 
  16   0   0    36649.87    35796.70   1276.54 o 
  18   0   0   105169.74   112299.98   2718.75 o 
  20   0   0    67822.47    74077.77   2122.76 o 
  22   0   0    18250.34    18644.00    986.10 o 
  24   0   0    12143.61    12906.20    833.53 o 
  26   0   0    48852.54    48111.72   1757.14 o 
  28   0   0    41440.67    40753.75   1638.76 o 
  30   0   0     8041.32     6735.07    645.77 o 
   3   1   0    12478.26    14491.30    403.38 o 
   5   1   0    49494.89    51289.77    624.11 o 
   7   1   0     8720.85     9814.47    257.75 o 
   9   1   0     6224.51     6213.73    195.50 o 
  11   1   0     1705.71     2235.94    119.89 o 
  13   1   0    22430.17    26469.98    568.77 o 
  15   1   0     9797.84    10346.74    446.83 o 
  17   1   0     1791.19     1731.78    206.78 o 
  19   1   0     1059.88     1385.04    242.47 o 
  21   1   0     5982.72     6137.80    382.54 o 
  23   1   0     6096.42     7019.52    422.70 o 
  25   1   0      337.30      428.60    118.19 o 
  27   1   0     2765.51     2436.54    371.73 o 
  29   1   0       92.21      -17.38    114.78 o 
  31   1   0     3483.25     2785.87    424.19 o 
   0   2   0    13699.90    13173.15    217.66 o 
   2   2   0    18439.59    18962.31    259.19 o 
   4   2   0    13626.98    14480.58    446.26 o 
   6   2   0     7773.26     9023.92    245.82 o 
   8   2   0     8892.95    10117.00    237.66 o 
  10   2   0    13216.10    14860.54    302.45 o 
  12   2   0    11107.02    12155.22    337.08 o 
  14   2   0    11915.25    10202.63    463.01 o 
  16   2   0     2107.81     2496.61    189.13 o 
  18   2   0     6606.05     6605.53    378.07 o 
  20   2   0     3056.15     3615.30    374.24 o 
  22   2   0     9872.06    10129.62    509.88 o 
  24   2   0     2948.21     3066.10    399.50 o 
  26   2   0     1386.54     1807.33    317.90 o 
  28   2   0     1002.28      976.13    234.39 o 
  30   2   0     1311.13      945.82    255.93 o 
  32   2   0     4258.57     4853.54    562.97 o 
   1   3   0   138565.50   134078.00   1261.89 o 
   3   3   0    25448.97    29219.34    494.28 o 
   5   3   0     2295.59     2935.77    211.89 o 
   7   3   0    47244.51    50150.86    912.35 o 
   9   3   0   142863.55   142592.00   2569.70 o 
  11   3   0    72610.23    73452.73   1217.34 o 
  13   3   0      210.17      211.78     72.82 o 
  15   3   0     3260.25     3378.86    349.77 o 
  17   3   0    58368.52    62578.97   1553.15 o 
  19   3   0    54233.74    53745.72   2081.94 o 
  21   3   0     9170.35     8990.36    640.40 o 
  23   3   0     1474.98     1036.97    221.99 o 
  25   3   0     6957.10     7546.89    623.39 o 
  27   3   0    23144.61    22919.51   1169.47 o 
  29   3   0     9463.25    10239.64    776.82 o 
  31   3   0     1860.36     2040.25    364.02 o 
  33   3   0     1602.00     1381.56    310.46 o 
   0   4   0    48272.90    52509.60   2217.62 o 
   2   4   0     9281.25    10108.71    152.71 o 
   4   4   0    31105.09    32878.73    461.19 o 
   6   4   0     7166.44     8171.50    219.51 o 
   8   4   0    42685.04    43758.66    627.29 o 
  10   4   0    37281.44    39240.82   1427.97 o 
  12   4   0     1948.32     1951.83    160.87 o 
  14   4   0    16731.06    17242.60    571.99 o 
  16   4   0     6699.98     7175.58    479.17 o 
  18   4   0    26237.59    28976.27    880.00 o 
  20   4   0    16715.16    17614.44   2443.66 o 
  22   4   0     2659.26     2424.73    339.98 o 
  24   4   0     2432.30     1993.80    323.16 o 
  26   4   0     5861.54     6163.50    576.16 o 
  28   4   0     9308.88    10011.98    764.29 o 
  30   4   0      114.80      -91.39    120.54 o 
  32   4   0      523.09      821.87    255.62 o 
   1   5   0    15680.38    15481.08    246.23 o 
   3   5   0     4778.39     4796.22    104.71 o 
   5   5   0     1587.94     1321.29     85.53 o 
   7   5   0    19797.03    21005.93    406.69 o 
   9   5   0    25234.32    26271.05    470.41 o 
  11   5   0     6827.29     7195.67    296.66 o 
  13   5   0      188.74      114.38     60.57 o 
  15   5   0      141.35      108.46     54.38 o 
  17   5   0    25832.88    28371.73    825.96 o 
  19   5   0     7465.59     7889.51    446.85 o 
  21   5   0     1973.37     2590.41    461.21 o 
  23   5   0      140.61      236.73    113.44 o 
  25   5   0     2050.79     2196.56    347.05 o 
  27   5   0     6713.40     7188.82    635.86 o 
  29   5   0     1760.61     1424.52    293.42 o 
   0   6   0     1111.50     1190.67     94.63 o 
   2   6   0      127.47      137.45     29.03 o 
   4   6   0     5488.51     6100.87    156.33 o 
   6   6   0      658.61      556.68     81.17 o 
   8   6   0      363.00      398.56     75.54 o 
  10   6   0      636.01      707.20     79.04 o 
  12   6   0     1318.44     1397.81    115.91 o 
  14   6   0     2702.66     2868.28    217.77 o 
  16   6   0       82.59      141.43     74.53 o 
  18   6   0      539.67      549.47    125.93 o 
  20   6   0      195.83      119.08     84.36 o 
  22   6   0      846.26      560.40    130.91 o 
  24   6   0     1142.17     1145.53    251.69 o 
  26   6   0       43.04       29.09    135.59 o 
   1   7   0    77248.45    74517.86    784.59 o 
   3   7   0     6896.12     7171.00    184.98 o 
   5   7   0     2179.13     1915.49    108.15 o 
   7   7   0    13299.40    13906.80    433.78 o 
   9   7   0    66738.15    68075.14   1205.29 o 
  11   7   0    36777.15    37891.83    663.10 o 
  13   7   0      476.25      474.07    118.57 o 
  15   7   0       10.79        2.73     42.14 o 
  17   7   0    32536.30    33771.25   1358.30 o 
  19   7   0    17900.48    17992.94    684.63 o 
  21   7   0     5774.05     5344.41    392.70 o 
  23   7   0      145.33      133.91     97.43 o 
  25   7   0     3655.37     3683.16    458.95 o 
   0   8   0    31299.71    31700.12    645.48 o 
   2   8   0      622.19      657.87     59.32 o 
   4   8   0    15300.12    16713.80    473.81 o 
   6   8   0     2511.19     2629.06    138.96 o 
   8   8   0     3487.16     3595.79    230.35 o 
  10   8   0     9079.05     9786.19    410.41 o 
  12   8   0      860.71      921.23    118.07 o 
  14   8   0     5246.27     6134.61    269.87 o 
  16   8   0      726.97      662.92     98.72 o 
  18   8   0     3059.07     2837.02    209.95 o 
  20   8   0      540.85      496.58     96.62 o 
  22   8   0     4132.89     4258.20    318.38 o 
  24   8   0     1112.92     1032.70    339.35 o 
   1   9   0    21546.69    21594.46    384.43 o 
   3   9   0     5435.36     5649.19    323.33 o 
   5   9   0     2971.74     3043.75    156.37 o 
   7   9   0     5875.24     6377.54    235.01 o 
   9   9   0    15244.45    15513.53    395.08 o 
  11   9   0    13287.95    13336.60    524.02 o 
  13   9   0     2815.84     3012.80    191.05 o 
  15   9   0     5447.39     5320.61    267.92 o 
  17   9   0     6265.69     6051.08    401.45 o 
  19   9   0     6971.30     6261.80    442.84 o 
  21   9   0     1895.57     1523.80    233.35 o 
  23   9   0     2623.43     2141.63    462.37 o 
  25   9   0     3133.99     2575.54    422.31 o 
   0  10   0    33317.14    33008.41    738.81 o 
   2  10   0     8716.79     8742.27    248.13 o 
   4  10   0      928.98     1019.18     96.03 o 
   6  10   0     1698.61     1554.92    122.17 o 
   8  10   0    12929.60    13084.36    370.79 o 
  10  10   0    18586.14    18631.27    724.94 o 
  12  10   0     4092.77     4278.95    231.06 o 
  14  10   0     1601.82     1430.82    142.00 o 
  16  10   0     1998.87     1761.33    226.70 o 
  18  10   0     9370.86     9252.49    537.57 o 
  20  10   0     5476.68     5636.94    442.29 o 
  22  10   0     2073.71     1843.48    271.35 o 
  24  10   0      506.07      297.07    130.27 o 
   1  11   0      916.92      905.57     88.20 o 
   3  11   0     5713.17     5397.14    303.24 o 
   5  11   0    12794.83    12560.14    486.20 o 
   7  11   0      926.06      784.21    128.42 o 
   9  11   0     2354.32     2284.35    294.11 o 
  11  11   0       19.53       14.74     67.02 o 
  13  11   0    12060.05    12204.46    566.42 o 
  15  11   0     4643.84     4522.07    357.74 o 
  17  11   0      367.54      174.60    104.89 o 
  19  11   0      984.85      687.55    184.25 o 
  21  11   0     2637.23     2343.39    375.64 o 
   0  12   0    29531.40    28866.04   1117.34 o 
   2  12   0     2185.11     2260.12    302.32 o 
   4  12   0     1033.18     1171.52    220.72 o 
   6  12   0     2347.60     2537.78    319.20 o 
   8  12   0    12768.04    12799.49    587.37 o 
  10  12   0    14339.54    14245.31    606.41 o 
  12  12   0      404.61      271.39    146.57 o 
  14  12   0      302.51      423.96    133.40 o 
  16  12   0     3291.43     2581.45    294.17 o 
  18  12   0    10951.77    10636.37    613.98 o 
   1  13   0      477.34      639.26    183.45 o 
   3  13   0      975.90     1018.13    222.63 o 
   5  13   0      518.27      421.60    154.76 o 
   7  13   0      260.63      202.52    116.72 o 
   9  13   0      251.69      164.60    115.94 o 
  11  13   0      545.29      479.79    163.27 o 
  13  13   0     1048.76      729.83    218.86 o 
   4  14   0     2874.30     2626.69    352.49 o 
   5   1   1    49519.67    47516.19    693.46 o 
   7   1   1     7717.00     7529.79    263.91 o 
   9   1   1    16293.92    15627.87    457.07 o 
  11   1   1    17909.60    21284.56    976.01 o 
  13   1   1    25009.47    24315.03   2265.38 o 
  15   1   1    15331.89    15205.57    725.50 o 
  17   1   1     6593.87     6252.54    475.22 o 
  19   1   1     6603.55     6383.10    503.41 o 
  21   1   1     5607.56     5237.41    466.23 o 
  23   1   1     9479.52     9707.03    669.20 o 
  25   1   1     2625.86     2806.04    370.40 o 
  27   1   1     7002.52     7042.49    602.39 o 
   0   2   1    65170.14    64699.30   1080.82 o 
   2   2   1    75102.59    72407.59   4141.36 o 
   4   2   1   211802.55   174302.25   3532.24 o 
   6   2   1   132277.80   148968.06   2938.95 o 
   8   2   1    18855.61    24822.96    821.33 o 
  10   2   1     4793.72     4543.35    712.74 o 
  12   2   1    68093.95    76066.80   7641.35 o 
  14   2   1    93610.12    92751.88   2105.94 o 
  16   2   1    32412.70    35105.83   1168.88 o 
  18   2   1     7134.77     8164.49    539.82 o 
  20   2   1     9286.60     9668.60    620.83 o 
  22   2   1    36554.83    37216.63   1341.33 o 
  24   2   1    30970.28    30618.42   1239.38 o 
  26   2   1     6656.04     6060.49    547.00 o 
  28   2   1     4393.32     4805.79    490.49 o 
  30   2   1    10319.35    10829.98    776.88 o 
   1   3   1    28806.56    28055.84    376.39 o 
   3   3   1    22300.80    23863.04    354.44 o 
   5   3   1    10310.70    12472.11    279.39 o 
   7   3   1    33291.02    37134.75    552.06 o 
   9   3   1    44858.67    46062.70    720.77 o 
  11   3   1    14043.56    17904.96    639.53 o 
  13   3   1    10002.02    13142.91    752.84 o 
  15   3   1     2067.43     2061.41    242.34 o 
  17   3   1    34581.31    35117.32   1170.79 o 
  19   3   1    14662.34    15723.94    777.24 o 
  21   3   1     6389.29     6715.45    513.43 o 
  23   3   1     3127.03     3397.65    381.27 o 
  25   3   1     2628.29     2495.68    340.93 o 
  27   3   1     8499.84     7804.55    614.66 o 
  29   3   1     2951.97     2703.31    372.37 o 
  31   3   1     1919.24     2042.95    331.89 o 
   0   4   1    48526.78    47388.39    652.52 o 
   2   4   1    26859.15    27452.12    311.41 o 
   4   4   1     6125.48     6168.09    175.22 o 
   6   4   1    12678.60    14069.17    310.07 o 
   8   4   1    19139.65    19525.71    388.49 o 
  10   4   1    23338.56    25637.71    584.38 o 
  12   4   1    12520.09    13236.17    684.82 o 
  14   4   1     5288.49     6198.74    323.78 o 
  16   4   1    11280.65    11380.25    952.25 o 
  18   4   1     6577.91     6981.66    487.41 o 
  20   4   1    10963.72    10861.01    643.22 o 
  22   4   1     2097.24     2047.00    282.85 o 
  24   4   1     3942.46     3839.24    412.38 o 
  26   4   1     4448.55     4231.43    447.71 o 
  28   4   1     3799.92     3942.98    446.37 o 
   1   5   1     6490.82     6332.46    152.55 o 
   3   5   1    77600.50    75994.81   1074.92 o 
   5   5   1   139507.00   128264.74   2094.98 o 
   7   5   1    38409.44    39023.83    750.63 o 
   9   5   1     3704.47     4128.64    160.44 o 
  11   5   1    11311.53    12719.19    408.73 o 
  13   5   1    78454.02    76266.07   1321.82 o 
  15   5   1    64403.52    65410.96   1537.32 o 
  17   5   1    11420.92    11481.25    930.86 o 
  19   5   1     4310.68     4337.73    396.85 o 
  21   5   1    15588.53    15275.49    787.75 o 
  23   5   1    31954.42    30128.87   1187.49 o 
  25   5   1    11505.15    10367.95    681.00 o 
  27   5   1     2951.69     2680.57    356.16 o 
   0   6   1    64794.61    61226.64    891.49 o 
   2   6   1    22448.35    23122.29    361.59 o 
   4   6   1    21714.24    23191.64    368.86 o 
   6   6   1    10821.66    12148.70    371.53 o 
   8   6   1    25209.69    25151.16    606.36 o 
  10   6   1    37372.04    39006.64    627.83 o 
  12   6   1     5562.45     5644.86    338.36 o 
  14   6   1    12552.80    13520.87    458.31 o 
  16   6   1    10517.04    10796.69    464.51 o 
  18   6   1    15410.72    15354.51   1305.15 o 
  20   6   1    11823.98    11174.39    657.32 o 
  22   6   1     5098.79     5203.55    465.69 o 
  24   6   1     1863.63     1847.95    283.44 o 
   1   7   1     3572.48     3751.13    123.04 o 
   3   7   1    24151.95    23523.36    394.17 o 
   5   7   1    40072.03    40279.52    573.81 o 
   7   7   1    18368.48    17758.75    349.23 o 
   9   7   1     4079.59     4092.42    456.01 o 
  11   7   1     5330.18     5634.09    220.64 o 
  13   7   1    18772.14    19345.47    519.08 o 
  15   7   1    15513.35    16759.88    527.24 o 
  17   7   1     3718.18     3702.01    282.20 o 
  19   7   1     5256.50     5528.32    365.78 o 
  21   7   1     7629.62     7010.55    526.41 o 
   0   8   1     2023.10     1934.78    137.12 o 
   2   8   1     8568.08     8480.78    233.69 o 
   4   8   1    14150.12    13935.36    310.11 o 
   6   8   1     9837.01     9518.75    254.20 o 
   8   8   1     1431.56     1314.93     93.93 o 
  10   8   1     1802.71     1961.87    131.79 o 
  12   8   1    10773.82    10535.92    325.58 o 
  14   8   1     9883.03    10459.53    347.55 o 
  16   8   1     4796.19     4661.13    242.67 o 
  18   8   1       40.87       14.86     47.01 o 
  20   8   1     2156.48     1834.94    409.13 o 
  22   8   1     4332.90     4542.79    498.68 o 
   1   9   1     9643.53     9285.64    233.52 o 
   3   9   1     4266.10     4295.65    213.19 o 
   5   9   1    10618.07    11350.32    295.01 o 
   7   9   1     2218.03     2188.60    126.75 o 
   9   9   1    11672.55    11278.71    305.66 o 
  11   9   1     2972.31     3177.28    178.80 o 
  13   9   1     7286.11     7580.15    291.61 o 
  15   9   1     3449.66     3389.77    289.04 o 
  17   9   1     8504.21     8269.22    480.22 o 
  19   9   1     3772.73     4083.04    355.64 o 
  21   9   1      974.25      561.33    171.41 o 
  23   9   1     2796.99     2924.94    409.86 o 
  25   9   1      895.50      663.43    224.68 o 
   0  10   1    13026.13    12649.70    575.31 o 
   2  10   1     3875.10     3621.13    175.01 o 
   4  10   1    10986.22    10675.30   1580.18 o 
   6  10   1     5654.60     5581.45    331.24 o 
   8  10   1     2078.39     1944.06    324.15 o 
  10  10   1     2904.53     2952.33    244.56 o 
  12  10   1     7584.45     7396.23    573.44 o 
  14  10   1     8366.74     8407.77    458.04 o 
  16  10   1     1012.36      739.69    162.15 o 
  18  10   1     2170.92     2113.96    633.97 o 
  20  10   1     1407.57      948.88    211.94 o 
  22  10   1     5083.90     4804.65    529.74 o 
   1  11   1      142.44      102.14     83.49 o 
   3  11   1      994.39      810.66    168.88 o 
   5  11   1      687.37      826.80    130.18 o 
   7  11   1      446.81      458.92    106.61 o 
   9  11   1      255.17      227.11     86.36 o 
  11  11   1      335.06      226.57     85.53 o 
  13  11   1     1847.54     1717.94    289.38 o 
  15  11   1      432.06      447.86    119.01 o 
  17  11   1      276.50      390.07    115.17 o 
  19  11   1      459.90      234.81    107.25 o 
   2  12   1      478.10      364.44    111.98 o 
   4  12   1     5505.49     5141.27    420.67 o 
   6  12   1     3273.63     3101.16    327.36 o 
   8  12   1       86.37      -29.88     83.00 o 
  10  12   1      364.67      313.32    141.68 o 
  12  12   1     1098.47      701.82    172.52 o 
  14  12   1     2812.69     2782.88    342.66 o 
   3  13   1      444.43      506.93    150.79 o 
   5  13   1     1772.27     1192.29    221.46 o 
   7  13   1      708.09      757.94    187.22 o 
   9  13   1     5866.16     5397.09    460.69 o 
  11  13   1     2099.92     1818.69    279.10 o 
   2   0   2    36540.12    38789.35    672.65 o 
   4   0   2    18797.45    18987.30    413.30 o 
   6   0   2    11577.00    12419.97    390.23 o 
   8   0   2    55066.47    49708.57   1089.77 o 
  10   0   2    61657.24    54139.61   1278.01 o 
  12   0   2     8864.07     6474.36    410.85 o 
   1   1   2    19413.42    20412.52    448.57 o 
   3   1   2   104637.88   108544.09   1807.48 o 
   5   1   2   190031.75   183666.55   2084.72 o 
   7   1   2    79585.44    76987.14   1429.78 o 
   9   1   2    20769.79    20070.59    616.35 o 
  11   1   2    14225.24     8073.64   4007.19 o 
  13   1   2    76636.91    45931.31   1323.53 o 
   0   2   2    65664.52    65777.11   1133.73 o 
   2   2   2    16482.25    16684.19    499.29 o 
   4   2   2    56177.83    55092.91   1118.26 o 
   6   2   2    20599.04    19609.83    387.05 o 
   8   2   2    19277.06    18204.41    359.81 o 
  10   2   2    15520.84    13542.47    358.88 o 
  12   2   2    14309.27    11860.66    383.98 o 
  14   2   2    21092.25    12013.48   9710.96 o 
  16   2   2     7192.98     7344.61    464.48 o 
  18   2   2     9448.78     8230.36    520.52 o 
  20   2   2     4157.00     3909.16    373.71 o 
  22   2   2     9638.46     8444.63    572.38 o 
   1   3   2    40753.33    36006.97    649.31 o 
   3   3   2     4464.04     4609.96    139.06 o 
   5   3   2     1837.06     2136.51    105.22 o 
   7   3   2    19810.05    19651.01    345.74 o 
   9   3   2    34578.06    30576.72    663.28 o 
  11   3   2    10129.38     8841.57    307.30 o 
  13   3   2    17910.58    15763.24   1460.85 o 
  15   3   2     4037.50     1787.79   1815.46 o 
  17   3   2    25995.89    25774.73    928.60 o 
  19   3   2    12211.03    11331.67    617.41 o 
  21   3   2     6375.23     5502.09    437.25 o 
  23   3   2     6078.26     5188.29    442.65 o 
  25   3   2     3288.31     2985.76    350.79 o 
   0   4   2    36530.63    35051.06    813.78 o 
   2   4   2    48722.98    47806.04    706.51 o 
   4   4   2    82416.38    76232.09   1155.47 o 
   6   4   2    13587.28    12603.53    283.94 o 
   8   4   2    14090.57    14274.48    768.28 o 
  10   4   2    21430.61    20059.05    474.06 o 
  12   4   2    61643.87    53950.05   5147.41 o 
  14   4   2    64407.23    62234.28   1118.69 o 
  16   4   2     8001.99     8136.63    460.67 o 
  18   4   2     8119.31     8125.41    488.66 o 
  20   4   2     3997.08     3230.07    320.36 o 
  22   4   2    31616.28    29305.21   1086.46 o 
  24   4   2    22231.20    21497.99    939.64 o 
  26   4   2     3913.02     3534.07    378.45 o 
   1   5   2     6033.30     6373.33    174.70 o 
   3   5   2     7500.40     7189.60    320.98 o 
   5   5   2    10363.29    10413.93    271.75 o 
   7   5   2     1231.50     1064.48     55.07 o 
   9   5   2     3877.50     3755.47    178.66 o 
  11   5   2     2513.35     2678.75    155.55 o 
  13   5   2    13852.57    12268.83    397.20 o 
  15   5   2     7719.84     7986.83    601.47 o 
  17   5   2     1319.84     1019.58    167.90 o 
  19   5   2     2904.46     2762.45    282.26 o 
  21   5   2     1623.25     1629.54    232.86 o 
  23   5   2     5183.86     5172.98    423.90 o 
   0   6   2     4301.92     4003.39    293.87 o 
   2   6   2      902.23      882.08     60.42 o 
   4   6   2     4649.03     4763.81    471.48 o 
   6   6   2     2655.76     2716.41    304.41 o 
   8   6   2      549.89      632.61     51.66 o 
  10   6   2     1290.15     1412.79     83.20 o 
  12   6   2     1523.05     1413.94     97.16 o 
  14   6   2     2678.14     2824.70    280.53 o 
  16   6   2      599.73      551.27    110.43 o 
  18   6   2      468.22      403.47    114.88 o 
  20   6   2       72.75       64.03     81.67 o 
   1   7   2    16259.78    16753.15    354.55 o 
   3   7   2     2260.62     2149.01    107.03 o 
   5   7   2     8283.86     7990.77    312.58 o 
   7   7   2     3333.15     2932.91     89.73 o 
   9   7   2    16543.10    16517.29    410.65 o 
  11   7   2     4371.71     4380.25    220.60 o 
  13   7   2     8907.76     8490.11    469.02 o 
  15   7   2     3476.88     3533.43    290.87 o 
  17   7   2     8467.32     7413.84    707.65 o 
   0   8   2     2297.06     1818.47    215.01 o 
   2   8   2    11050.29    10382.21    278.54 o 
   4   8   2    56012.43    50464.59    763.57 o 
   6   8   2    30978.32    27911.66    624.08 o 
   8   8   2     7269.19     6813.36    257.31 o 
  10   8   2     2249.83     2397.66    142.56 o 
  12   8   2    16128.49    15435.03    728.53 o 
  14   8   2    29958.09    29782.43   4228.92 o 
  16   8   2     6734.00     6663.43    460.10 o 
  18   8   2     4093.54     4481.42    406.85 o 
  20   8   2     3558.24     3295.58    381.05 o 
  22   8   2    15394.38    14634.15    868.24 o 
   1   9   2     8224.33     7257.90    253.06 o 
   3   9   2     1811.70     1647.91    153.29 o 
   5   9   2     1050.43      980.47    121.33 o 
   7   9   2     4183.90     4163.70    392.80 o 
   9   9   2     7300.99     7270.36    412.67 o 
  11   9   2     3360.17     3610.19    256.61 o 
  13   9   2      895.12      826.69    173.30 o 
  15   9   2      932.84     1117.52    195.66 o 
  17   9   2     5981.95     5864.09    452.71 o 
  19   9   2     2075.48     1665.63    259.31 o 
   2  10   2     2708.25     2789.05    264.47 o 
   4  10   2     1983.13     1785.27    321.03 o 
   6  10   2     2479.79     2393.03    283.63 o 
   8  10   2     8743.12     8137.84    576.04 o 
  10  10   2     7759.62     6642.65    790.30 o 
  12  10   2      643.36      461.47    106.79 o 
  14  10   2      885.48      742.61    128.32 o 
  16  10   2     3019.18     2729.67    306.98 o 
   3  11   2    13298.37    12252.12    605.06 o 
   5  11   2    20089.34    18246.96    737.80 o 
   7  11   2     4631.88     4230.67    339.44 o 
   9  11   2     1485.47     1341.03    196.94 o 
  11  11   2     2325.18     2063.50    251.58 o 
  13  11   2    18330.90    15193.16    719.27 o 
   4  12   2      357.66      462.47    128.08 o 
   6  12   2      115.19       56.68     67.27 o 
   8  12   2     5391.99     4904.33    390.99 o 
   1   1   3    84490.78    81950.59   1455.03 o 
   3   1   3    13405.70    13626.65    378.93 o 
   5   1   3     4685.87     5291.27    107.03 o 
   7   1   3    47780.30    49299.47    533.57 o 
   9   1   3    77291.71    73801.52   1015.68 o 
  11   1   3    26688.43    24352.64    731.97 o 
   0   2   3    53420.85    54345.71   1117.99 o 
   2   2   3     4899.79     4790.42    166.96 o 
   4   2   3     6241.41     6694.37    387.97 o 
   6   2   3      422.32      459.15     42.03 o 
   8   2   3    28473.78    28441.43    436.25 o 
  10   2   3    26859.39    17665.70  11929.26 o 
  12   2   3     2692.32     2187.27    198.36 o 
  14   2   3     7168.05      -12.71     21.04 o 
   1   3   3    95039.66    93839.95   1195.54 o 
   3   3   3    14280.61    13479.15    633.55 o 
   5   3   3     9404.55     8665.52    236.52 o 
   7   3   3    34753.83    31077.49    422.84 o 
   9   3   3    66518.28    59558.77   1128.73 o 
  11   3   3    45195.79    41019.76    945.10 o 
  13   3   3     3374.56     2736.66    230.66 o 
  15   3   3    12456.09      213.74     70.41 o 
   0   4   3    22845.26    21405.67    577.34 o 
   2   4   3    38528.62    35996.55   1102.36 o 
   4   4   3     4972.34     4599.04    160.87 o 
   6   4   3    13680.75    13669.32    365.17 o 
   8   4   3    18303.53    16210.88    447.97 o 
  10   4   3    25079.14    22726.01    544.67 o 
  12   4   3    15591.25    13363.88    467.58 o 
  14   4   3     4829.33     3576.98    270.77 o 
  16   4   3    10030.33       22.68     28.90 o 
   1   5   3     3167.41     2641.74    163.58 o 
   3   5   3    14766.97    13001.67    434.13 o 
   5   5   3    18616.93    16886.26    376.76 o 
   7   5   3      826.03      692.09     79.37 o 
   9   5   3     3524.82     3355.76    193.59 o 
  11   5   3      614.76      556.43     41.80 o 
  13   5   3    18831.22    14067.46    877.81 o 
  15   5   3     6118.12     4742.75    263.82 o 
  17   5   3     1886.78     1964.11    204.88 o 
  19   5   3     1385.09     1261.96    175.33 o 
   0   6   3   141782.17   110989.76   2256.31 o 
   2   6   3    54613.63    50211.99   1735.97 o 
   4   6   3     5958.45     5143.26    159.00 o 
   6   6   3    17149.96    15828.40    264.89 o 
   8   6   3    76686.89    64420.32   1264.26 o 
  10   6   3    89643.73    74513.07   1475.68 o 
  12   6   3    17863.54    16132.84    312.24 o 
  14   6   3     2900.70     2641.67    150.45 o 
   1   7   3       62.01       68.21     43.01 o 
   3   7   3     5546.68     5066.48    194.25 o 
   5   7   3     7959.03     6863.99    217.87 o 
   7   7   3     3398.83     3078.02    258.17 o 
   9   7   3      589.02      587.20     51.34 o 
  11   7   3      535.78      528.74     81.37 o 
  13   7   3     5296.53     4574.93    296.36 o 
  15   7   3     3813.62     3574.13    290.86 o 
  17   7   3      729.59     1070.22    180.83 o 
  19   7   3      841.29     1109.58    196.90 o 
   0   8   3      611.09      328.12     99.09 o 
   2   8   3     5135.97     4552.10    330.70 o 
   4   8   3     2087.03     1891.38    175.08 o 
   6   8   3     4842.87     4407.57    261.85 o 
   8   8   3       14.58       46.31     47.95 o 
  10   8   3      145.84      106.96     69.31 o 
  12   8   3     4677.32     4227.08    281.97 o 
  14   8   3     3103.70     2928.72    254.48 o 
  16   8   3      909.39      831.78    143.28 o 
   5   9   3      416.18      436.75     94.93 o 
   7   9   3    11197.76     9494.75    429.09 o 
   9   9   3    24084.56    21637.95    701.05 o 
  11   9   3     8179.13     6707.89    374.45 o 
  13   9   3      570.41      550.50    120.59 o 
   6  10   3      139.49      102.05     53.91 o 
   8  10   3     5634.54     4924.83    323.92 o 
   4   0   4    11156.66    10840.02    307.56 o 
   6   0   4     9118.74     8577.94    275.87 o 
   8   0   4    39934.17    36761.84   1000.55 o 
  10   0   4    74665.76    71395.11   1384.01 o 
   3   1   4    78708.81    75223.88   1390.24 o 
   5   1   4    89416.45    81066.52   2277.35 o 
   7   1   4    24281.02    23015.04    378.21 o 
   9   1   4     4914.98     5408.38    159.70 o 
  11   1   4    19539.57    12731.84   3310.00 o 
   2   2   4    11276.45    11210.84    405.70 o 
   4   2   4    21008.75    22052.55    439.04 o 
   6   2   4     5066.58     4453.48    219.51 o 
   8   2   4    10396.50     8924.76    236.61 o 
  10   2   4    14707.73    13433.50    450.42 o 
  12   2   4    17021.24    15696.04    544.97 o 
   1   3   4    30565.97     8219.83    378.54 o 
   3   3   4    16422.05    10547.46   6593.11 o 
   5   3   4    17654.74    16477.94    575.17 o 
   7   3   4     9639.13      -37.15     37.15 o 
  11   3   4    12246.13    10544.05    376.02 o 
  13   3   4    13043.85    11342.78    443.12 o 
  15   3   4     3329.26       96.17     42.53 o 
   0   4   4    21194.81    21220.83    503.55 o 
   2   4   4     7204.50     6307.65    285.72 o 
   4   4   4    73536.24    66525.54   1451.52 o 
   6   4   4    54371.23    11396.48    542.34 o 
   8   4   4     7424.92     5542.62    166.41 o 
  10   4   4     9771.82     9393.39    294.22 o 
  12   4   4    21852.78    18185.74    505.16 o 
  14   4   4    49655.14    41747.20    983.67 o 
   1   5   4     3297.03     3009.85    114.36 o 
   3   5   4     8400.07     7747.49    390.42 o 
   5   5   4    10197.72     7265.57    437.43 o 
   7   5   4     3968.73     3592.78    139.88 o 
   9   5   4     4169.72     3477.28    155.00 o 
  11   5   4     1953.32     1699.12    127.52 o 
  13   5   4     6991.75     6206.78    295.27 o 
   0   6   4      985.52      849.89    106.22 o 
   2   6   4      952.08      766.91     61.10 o 
   4   6   4     5990.61     3986.98    340.33 o 
   8   6   4      423.19      358.96     52.87 o 
  10   6   4      114.38      134.12     40.58 o 
  12   6   4     1219.98     1062.08    111.14 o 
  14   6   4     3595.30     3105.54    218.13 o 
  16   6   4     1377.59     1236.13    155.85 o 
   1   7   4    18482.01    15342.51    409.25 o 
   3   7   4     8831.58     6259.06   3402.13 o 
   7   7   4      690.26      535.57     79.03 o 
   9   7   4    13376.13    11782.26    385.88 o 
  11   7   4     9227.22     6737.17    293.49 o 
  13   7   4     8864.15     6876.51    318.96 o 
   8   8   4      284.64      189.56     61.28 o 
   5   1   5    15322.87    13971.98    439.55 o 
   7   1   5     4525.55     3638.53    120.44 o 
   9   1   5    16224.32    13745.11    473.71 o 
  11   1   5     3823.30     1746.67   1531.64 o 
  13   1   5    16412.26    12222.80    428.06 o 
   4   2   5    86117.77    80308.71   1585.64 o 
   6   2   5    63950.48    31335.86    806.79 o 
  10   2   5    13633.20    10726.82    286.92 o 
  12   2   5    26345.13    15281.03  10014.05 o 
   5   3   5      346.37       27.87     41.84 o 
  11   3   5     5035.09     4165.67    154.64 o 
  13   3   5     1542.03     1034.93    126.76 o 
   4   4   5     6901.98     6706.83    334.86 o 
  12   4   5     7409.40     6387.11    212.20 o 
   3   5   5    53838.98    43720.37   1012.39 o 
   5   5   5    67824.68       60.85     33.06 o 
   0   6   5    22045.75    19245.14    485.63 o 
   2   6   5    14607.83    12952.23    445.31 o 
   4   6   5     4467.50       72.96     36.92 o 
   8   0   6   105170.84    85443.52   1546.49 o 
  10   0   6    93817.73    69651.31   1340.94 o 
   7   1   6     1706.52     1292.96    127.88 o 
   9   1   6     5592.54     4392.57    888.60 o 
                                                 
